# Supplementary material for: Genetic and Phenotypic Associations With Sustained Antidepressant Use in Major Depressive Disorder
Source: JAMA Psychiatry. 2026 Jan 28;83(3):247–58. doi: 10.1001/jamapsychiatry.2025.4372 (PMC12853290; doi:10.1001/jamapsychiatry.2025.4372)
Supplement: Supplement 2. — eTables [file jamapsychiatry-e254372-s002.xlsx]

## Sheet: TOC
Walker A, Mitchell BL, Lin T, et al. Genetic and phenotypic associations with sustained antidepressant use in major depressive disorder. JAMA Psychiatry. Published online January 28, 2026. doi:10.1001/jamapsychiatry.2025.4372
Supplementary Table	Table Description/Header
eTable 1	List of GWAS summary statistics from which PGS were calculated from using the SBayesRC method implemented in GCTB software.
eTable 2	Medication categories used as proxies for co-occurring conditions.
eTable 3	Dispensing patterns for the 10 most commonly prescribed antidepressants among 12,063 AGDS participants without missing self-reported age and sex.
eTable 4	Associations between 59 phenotypes (44 self-reported and 15 prescription-derived) and three antidepressant use metrics related to difficult-to-treat depression (DTD)—total cumulative duration, antidpressant diversity, and antidepressant class diversity—among 12,074 AGDS participants.
eTable 5	Sex-stratified ssociations between 44 self-reported phenotypes and three antidepressant use metrics related to difficult-to-treat depression (DTD).
eTable 6	Associations between 15 polygenic scores (PGS) and three antidepressant use metrics related to difficult-to-treat depression (DTD) among AGDS MDD participants with valid genotyping data.
eTable 7	Sex-stratified associations between 15 polygenic scores (PGS) and three antidepressant use metrics related to difficult-to-treat depression (DTD) among AGDS MDD participants with valid genotyping data.
eTable 8	Detailed characteristics across drug-level sustained-use360 subgroups among 8,898 AGDS participants with lifetime depression, genome-wide genotyping, inferred European ancestry, and at least one antidepressant prescription.
eTable 9	Detailed characteristics across class-level sustained-use360 subgroups among 8,898 AGDS participants with lifetime depression, genome-wide genotyping, inferred European ancestry, and at least one antidepressant prescription.
eTable 10	Detailed characteristics across drug-level sustained-use600 subgroups, defined using a more stringent sustained use threshold of ≥600 cumulative dispensing days.
eTable 11	Detailed characteristics across class-level sustained-use600 subgroups, defined using a more stringent sustained use threshold of ≥600 cumulative dispensing days.
eTable 12	Associations between quantitative variables and class-level sustained-use360 groups.
eTable 13	Associations between quantitative variables and drug-level sustained-use360 treatment groups.
eTable 14	Associations between binary variables and class-level sustained-use360 groups.
eTable 15	Associations between binary variables and drug-level sustained-use360 treatment groups.
eTable 16	Associations between 15 polygenic risk scores (PGS) and sustained-use360 class-level groups.
eTable 17	Associations between 15 polygenic risk scores (PGS) and sustained-use360 drug-level groups.
eTable 18	Associations between BMI (calculated from self-reported height and weight) and class-level sustained-use360 groups
eTable 19	Associations between BMI (calculated from self-reported height and weight) and drug-level sustained-use360 groups.
eTable 20	Mediation analysis testing whether sustained use treatment selection (SSRI vs SNRI) mediates the relationship between standardized BMI PGS and observed BMI.
eTable21	Summary statistics for SNPs surpassing suggestive significance (p < 5.0 × 10⁻⁶) in a GWAS logistic regression analysis comparing SSRI sustained-use360 SSRI (cases, n=3,022) versus no SSRI sustained-use360 (controls, n=4,112).
eTable22	Summary statistics for SNPs surpassing suggestive significance (p < 5.0 × 10⁻⁶) in a GWAS logistic regression analysis comparing SSRI/SNRI sustained-use360 (cases, n=4,973) versus no SSRI/SNRI sustained-use360 (controls, n=2,013).
eTable23	Summary statistics for SNPs surpassing suggestive significance (p < 5.0 × 10⁻⁶) in a GWAS logistic regression analysis comparing SSRI self-report efficacy (cases, n=5,862) versus non-efficacy (controls, n=2,410).
eTable24	Summary statistics for SNPs surpassing suggestive significance (p < 5.0 × 10⁻⁶) in a GWAS logistic regression analysis comparing SSRI or SNRI self-report efficacy (cases, n=7,466) versus SSRI or SNRI non-efficacy (controls, n=806).
eTable25	Look-up of the genome-wide significant SSRI, SSRI/SNRI non-response genetic variants identified by Koch et al. in present sustained-use360 SSRI and SSRI/SNRI GWAS.

## Sheet: Table1
Table 1
List of GWAS summary statistics from which PGS were calculated from using the SBayesRC method implemented in GCTB software. Four traits used published GWAS with the AGDS/QIMR/Australia sample excluded to avoid sample overlap. We benchmark statistical power by reporting the number of genome-wide significant loci, sample size, and SNP-based heritability estimated by SBayesRC.
Trait	QIMR/AGDS/Aus left out	Author	Publication Link	N	N_Cases	N_Controls	SBayesRC_hsq	N_GW_sig_SNPS	N_COJO_SNPs
Peptic Ulcer Disease (PUD)	No	Wu et al., 2021	https://pubmed.ncbi.nlm.nih.gov/33608531/	456414	16666	439661	0.007015	163	4
Type 2 Diabetes (T2D)	No	Mahajan, A., et al., 2022	https://doi.org/10.1038/s41588-022-01058-3	933970	80154	853816	0.054221	17456	241
Chronotype (CNT; higher score = morningness)	No	Jones et al., 2019	https://www.nature.com/articles/s41467-018-08259-7	651295	372765	278530	0.145839	34862	430
ADHD	No	Demontis et al., 2023	https://doi.org/10.1038/s41588-022-01285-8	225534	38691	186843	0.106795	1428	26
Schizophrenia (SCZ)	No	Trubetskoy et al., 2022	https://www.ncbi.nlm.nih.gov/pmc/articles/PMC9392466/	130644	53386	77258	0.473864	20457	197
Migraine	No	Hautakangas et al., 2022	https://doi.org/10.1038/s41588-021-00990-0	588413	48975	540381	0.036625	1996	38
Systolic blood pressure, automated reading (SBP)	No	Jiang et al., 2019	https://www.nature.com/articles/s41588-019-0530-8	430025			0.182855	37624	413
C-reactive protein (CRP)	No	Said et al., 2022	https://www.nature.com/articles/s41467-022-29650-5	575531			0.18689	48919	417
Neuroticism	No	Nagel et al. 2018	https://pubmed.ncbi.nlm.nih.gov/29942085/	390278			0.117973	7759	106
Low relative amplitude (LRA)	No	Ferguson et al (2018)	https://pubmed.ncbi.nlm.nih.gov/30120083/	74137	2700	68300	0.011051	3	1
LDL cholesterol (LDL-c)	No	Sinnott-Armstrong et al., 2021	https://www.nature.com/articles/s41588-020-00757-z	362516			0.34114	53673	391
Anorexia Nervosa (ANO)	Yes	Watson, et al., 2019	https://pubmed.ncbi.nlm.nih.gov/31308545/	54357	16696.7	45976.3	0.182789	231	4
Bipolar Disorder (BIP)	Yes	O'Connell, et al., 2025	https://www.nature.com/articles/s41586-024-08468-9	2438091	128269	2309822	0.019604	9874	169
Body Mass Index (BMI)	Yes	Yengo, et al., 2018	https://doi.org/10.1093/hmg/ddy271	686542			0.204811	40368	1017
Major Depression (MD)	Yes	Adams, et al., 2025	https://pubmed.ncbi.nlm.nih.gov/39814019/	3857621	510763	3346858	0.028673	38999	579

## Sheet: Table2
Table 2
Medication categories used as proxies for co-occurring conditions. Medications categorized by therapeutic indication to act as proxies for co-occurring conditions, including psychiatric (ADHD, anxiety, mood disorders) and medical comorbidities.
Potential co-occurring condition	Medication(s)
Diabetes	insulin and analogues (A10A) and/or blood glucose lowering drugs (A10B)
Cancer	antineoplastic agents (L01)
Dementia	anti-dementia drug (N06D)
Asthma and COPD	drugs for obstructive airway diseases (R03)
Dyslipidemia	lipid modifying agents (C10)
Anxiety	anxiolytics (N05B)
Hepatic related problems	drugs used in alcohol dependence (N07BB), antivirals for treatment of HCV infections (J05AP), interferon (L03AB), and/or bile and liver therapy (A05).
Cardiovascular related diseases	antithrombotic agents (B01A), organic nitrates (C01DA), digoxin (C01AA05), antihypertensive (C02), diuretics (C03), beta blocking agents (C07), ca-channel blockers (C08), and/or agents acting on the renin-angiotensin system (C09).
ADHD	Centrally acting sympathomimetics (N06BA), Guanfacine (C02AC01), Clonidine (C02AC02)
Seizures	Antiepileptics (N03A)
Sleep troubles	Sedatives (N05C), Melatonin (N05CH01), antihistamines for sleep (R06AD01, R06AD02).
Weight loss	Centrally acting anti-obesity products (A08AA), Peripherally acting anti-obesity products (A08AB), GLP-1 receptor agonists (A10BJ), metformin (A10BA02)
Pain	Analgesics (N02)
Immunosuppressants	Immunosuppressants excl. corticosteroids (L04A)
Thyroid medications	Thyroxine and other thyroid hormone supplementation (H03AA)

## Sheet: Table3
Table 3
Dispensing patterns for the 10 most commonly prescribed antidepressants among 12,063 AGDS participants without missing self-reported age and sex. Dispensing data were drawn from PBS records covering a 4.5-year period (July 2013 to December 2018). Differences in cumulative prescription dispense for each antidepressant (relative to the reference SSRI, escitalopram) and for each antidepressant class…
Dependent	Term	Estimate	Std. Error	t value	Total_N	Medication_N	Class_N
Cumulative Prescription Dispense (days)	AGE (yrs)	9.3	0.25	36.94	12063
	SEX(Female=1, Male=2)	-67.5	8.65	-7.8
	SNRI:Desvenlafaxine	74.8	11.32	6.61		2628
	SNRI:Duloxetine	13.4	12.36	1.08		1994
	SNRI:Venlafaxine	167.2	11.51	14.53		2581
	SSRI:Citalopram	45.6	15.04	3.03		1188
	Reference:SSRI:Escitalopram	217.5	12.82	16.96		3561
	SSRI:Fluoxetine	-7.5	12.39	-0.61		2000
	SSRI:Paroxetine	22.1	18.32	1.21		721
	SSRI:Sertraline	21.5	10.87	1.97		3155
	TCA:Amitriptyline	-327.7	13.64	-24.03		1489
	TeCA:Mirtazapine	-226.2	12.18	-18.58		2054
Cumulative Prescription Dispense (days)	AGE (yrs)	9.5	0.25	37.47	12063
	SEX(Female=1, Male=2)	-67.7	8.7	-7.78
	SNRI	78.8	6.79	11.61			7203
	Reference:SSRI	223.8	11.46	19.53			10625
	TCA	-338.8	12.26	-27.63			1489
	TeCA	-238.2	10.61	-22.46			2054

## Sheet: Table4
Table 4
Associations between 59 phenotypes (44 self-reported and 15 prescription-derived) and three antidepressant use metrics related to difficult-to-treat depression (DTD)—total cumulative duration, antidepressant diversity, and antidepressant class diversity—among 12,074 AGDS participants. Statistical significance was defined as p < 0.05 following false discovery rate (FDR) correction (*) and Bonferro…
Dependent	Independent	Term	Estimate	Std. Error	t value	Pr(>|t|)	Total_N	Total_Cases	Total_Controls	FDR_P	Bonf_P	Sig_FDR	Sig_Bonf
Cumulative Prescription Dispense (days)	ADHD-related Medications	Intercept	507	14.95	33.92	6.3e-241	12063	336	11727	NA	NA
		Age	10.7	0.33	32.52	2.0e-222				NA	NA
		Sex	-93	11.34	-8.21	2.5e-16				NA	NA
		ADHD-related Medications	208.2	29.44	7.07	1.6e-12				6.0e-12	9.6e-11	*	*
Cumulative Prescription Dispense (days)	Age	Intercept	515.3	14.93	34.52	4.4e-249	12063			NA	NA
		Age	10.1	0.33	31.1	2.3e-204				6.7e-203	1.3e-202	*	*
Cumulative Prescription Dispense (days)	Age of MDD Onset	Intercept	536.6	15.18	35.35	2.2e-260	11919			NA	NA
		Age	11.8	0.38	30.71	2.0e-199				NA	NA
		Sex	-81.1	11.49	-7.06	1.8e-12				NA	NA
		Age of MDD Onset	-3.2	0.5	-6.34	2.3e-10				8.0e-10	1.4e-08	*	*
Cumulative Prescription Dispense (days)	Appetite/Weight Change	Intercept	478.4	19.63	24.37	4.3e-128	12052	10334	1718	NA	NA
		Age	10.6	0.33	32.16	7.7e-218				NA	NA
		Sex	-86.6	11.39	-7.61	3.0e-14				NA	NA
		Appetite/Weight Change	43.1	13.92	3.1	2.0e-03				3.1e-03	1.2e-01	*
Cumulative Prescription Dispense (days)	Analgesics-related Medications	Intercept	510.3	14.66	34.81	4.8e-253	12063	3261	8802	NA	NA
		Age	9.3	0.33	28.22	9.2e-170				NA	NA
		Sex	-77.1	11.18	-6.9	5.6e-12				NA	NA
		Analgesics-related Medications	218.2	10.93	19.96	2.9e-87				5.7e-86	1.7e-85	*	*
Cumulative Prescription Dispense (days)	Anxiety-related Medications	Intercept	501.4	14.8	33.88	2.1e-240	12063	1703	10360	NA	NA
		Age	10.3	0.33	31.45	1.1e-208				NA	NA
		Sex	-89.9	11.25	-7.99	1.5e-15				NA	NA
		Anxiety-related Medications	206.2	13.81	14.93	5.7e-50				4.8e-49	3.4e-48	*	*
Cumulative Prescription Dispense (days)	Asthma/COPD-related Medications	Intercept	517.8	14.77	35.06	1.4e-256	12063	1538	10525	NA	NA
		Age	10	0.33	30.08	8.8e-192				NA	NA
		Sex	-82.6	11.26	-7.33	2.4e-13				NA	NA
		Asthma/COPD-related Medications	208.8	14.54	14.36	2.1e-46				1.6e-45	1.2e-44	*	*
Cumulative Prescription Dispense (days)	Augmentation	Intercept	486.7	14.74	33.02	5.6e-229	12063	1490	10573	NA	NA
		Age	10.6	0.33	32.44	1.8e-221				NA	NA
		Sex	-97.8	11.17	-8.75	2.4e-18				NA	NA
		Augmentation	289	14.49	19.94	4.8e-87				7.0e-86	2.8e-85	*	*
Cumulative Prescription Dispense (days)	Breastfeed Ever	Intercept	626.2	38.09	16.44	5.3e-59	4494	3898	596	NA	NA
		Age	9	0.64	14.09	3.8e-44				NA	NA
		Breastfeed Ever	-37.4	23.2	-1.61	1.1e-01				1.3e-01	1.0e+00
Cumulative Prescription Dispense (days)	Body Mass Index	Intercept	252.4	24.62	10.25	1.5e-24	10808			NA	NA
		Age	9.9	0.35	28.23	3.2e-169				NA	NA
		Sex	-90.5	11.89	-7.61	3.0e-14				NA	NA
		Body Mass Index	10.3	0.72	14.25	1.2e-45				7.7e-45	6.9e-44	*	*
Cumulative Prescription Dispense (days)	Cancer-related Medications	Intercept	520.5	14.89	34.95	4.6e-255	12063	200	11863	NA	NA
		Age	10.5	0.33	31.56	3.7e-210				NA	NA
		Sex	-87.2	11.35	-7.68	1.8e-14				NA	NA
		Cancer-related Medications	171.2	38.08	4.5	7.0e-06				1.6e-05	4.1e-04	*	*
Cumulative Prescription Dispense (days)	Cardiovascular-related Medications	Intercept	567.6	15.12	37.54	7.5e-292	12063	2857	9206	NA	NA
		Age	8.5	0.36	23.83	1.0e-122				NA	NA
		Sex	-98.4	11.26	-8.74	2.7e-18				NA	NA
		Cardiovascular-related Medications	186.1	12.36	15.06	9.0e-51				8.8e-50	5.3e-49	*	*
Cumulative Prescription Dispense (days)	Death Thoughts	Intercept	497.5	18.75	26.54	8.1e-151	11971	9674	2297	NA	NA
		Age	10.7	0.33	32	1.2e-215				NA	NA
		Sex	-92.1	11.4	-8.08	7.3e-16				NA	NA
		Death Thoughts	23.2	12.4	1.87	6.1e-02				7.8e-02	1.0e+00
Cumulative Prescription Dispense (days)	Depressed 2-Weeks	Intercept	449.9	58.1	7.74	1e-14	12053	11963	90	NA	NA
		Age	10.6	0.33	32.14	1.6e-217				NA	NA
		Sex	-89.9	11.35	-7.92	2.5e-15				NA	NA
		Depressed 2-Weeks	67.4	56.29	1.2	2.3e-01				2.7e-01	1.0e+00
Cumulative Prescription Dispense (days)	Drinks over 3 Months	Intercept	523.4	16.59	31.54	6.8e-208	9668			NA	NA
		Age	10.7	0.37	28.61	7.1e-173				NA	NA
		Sex	-91	12.76	-7.13	1.1e-12				NA	NA
		Drinks over 3 Months	-0.4	0.24	-1.83	6.7e-02				8.4e-02	1.0e+00
Cumulative Prescription Dispense (days)	ADHD	Intercept	516.5	15.03	34.36	5.6e-247	12063	507	11556	NA	NA
		Age	10.6	0.33	32.03	3.9e-216				NA	NA
		Sex	-90.4	11.38	-7.94	2.1e-15				NA	NA
		ADHD	19.1	24.28	0.79	4.3e-01				4.6e-01	1.0e+00
Cumulative Prescription Dispense (days)	Anorexia Nervosa	Intercept	516.3	15.09	34.22	4.7e-245	12063	525	11538	NA	NA
		Age	10.6	0.33	32.05	2.4e-216				NA	NA
		Sex	-88.9	11.4	-7.8	7.0e-15				NA	NA
		Anorexia Nervosa	18.5	23.95	0.77	4.4e-01				4.6e-01	1.0e+00
Cumulative Prescription Dispense (days)	Anxiety Disorder	Intercept	481.7	17.48	27.55	3.9e-162	12063	6882	5181	NA	NA
		Age	10.9	0.34	32.17	7.4e-218				NA	NA
		Sex	-88.1	11.35	-7.76	9.2e-15				NA	NA
		Anxiety Disorder	39.9	10.07	3.97	7.3e-05				1.5e-04	4.3e-03	*	*
Cumulative Prescription Dispense (days)	Bipolar Disorder	Intercept	511.9	14.98	34.18	1.6e-244	12063	1412	10651	NA	NA
		Age	10.6	0.33	32.08	9.4e-217				NA	NA
		Sex	-90.4	11.34	-7.97	1.7e-15				NA	NA
		Bipolar Disorder	56.6	15.06	3.76	1.7e-04				3.3e-04	1.0e-02	*	*
Cumulative Prescription Dispense (days)	Endometriosis	Intercept	542.3	19.51	27.79	9.8e-161	6535	881	5654	NA	NA
		Age	10	0.44	22.56	1.5e-108				NA	NA
		Sex	-462.9	367.33	-1.26	2.1e-01				NA	NA
		Endometriosis	65.8	18.87	3.49	4.9e-04				8.8e-04	2.9e-02	*	*
Cumulative Prescription Dispense (days)	Fibroids (uterus)	Intercept	544.9	19.69	27.68	1.5e-159	6535	969	5566	NA	NA
		Age	10.1	0.46	22	1.5e-103				NA	NA
		Sex	-470.6	367.88	-1.28	2.0e-01				NA	NA
		Fibroids (uterus)	-1.6	18.9	-0.08	9.3e-01				9.3e-01	1.0e+00
Cumulative Prescription Dispense (days)	Obsessive-compulsive Disorder	Intercept	507.5	15.05	33.72	2.8e-238	12063	697	11366	NA	NA
		Age	10.7	0.33	32.37	1.9e-220				NA	NA
		Sex	-89.5	11.34	-7.89	3.2e-15				NA	NA
		Obsessive-compulsive Disorder	97.2	20.8	4.67	3.0e-06				7.3e-06	1.8e-04	*	*
Cumulative Prescription Dispense (days)	PCOS	Intercept	542.1	19.99	27.12	1.5e-153	6517	865	5652	NA	NA
		Age	10.1	0.44	22.9	1.1e-111				NA	NA
		Sex	-470.2	367.95	-1.28	2.0e-01				NA	NA
		PCOS	10.1	19.08	0.53	6.0e-01				6.2e-01	1.0e+00
Cumulative Prescription Dispense (days)	Premenstrual Dysphoric Disorder	Intercept	515	14.93	34.49	1e-248	12063	289	11774	NA	NA
		Age	10.6	0.33	32.11	3.9e-217				NA	NA
		Sex	-86.9	11.39	-7.63	2.5e-14				NA	NA
		Premenstrual Dysphoric Disorder	89.5	31.79	2.82	4.9e-03				7.4e-03	2.9e-01	*
Cumulative Prescription Dispense (days)	Personality Disorder	Intercept	502.1	15.12	33.21	2e-231	12063	751	11312	NA	NA
		Age	10.8	0.33	32.54	9.7e-223				NA	NA
		Sex	-87.7	11.34	-7.74	1.1e-14				NA	NA
		Personality Disorder	118	20.13	5.86	4.8e-09				1.5e-08	2.8e-07	*	*
Cumulative Prescription Dispense (days)	Epilepsy	Intercept	517.2	14.9	34.71	1e-251	12063	192	11871	NA	NA
		Age	10.6	0.33	32.07	1.1e-216				NA	NA
		Sex	-90	11.35	-7.93	2.5e-15				NA	NA
		Epilepsy	70.4	38.7	1.82	6.9e-02				8.5e-02	1.0e+00
Cumulative Prescription Dispense (days)	Back pain	Intercept	513.2	14.95	34.34	1.3e-246	12063	4272	7791	NA	NA
		Age	10.4	0.33	31.14	7.0e-205				NA	NA
		Sex	-90.8	11.35	-8	1.3e-15				NA	NA
		Back pain	38.1	10.26	3.71	2.1e-04				4.0e-04	1.2e-02	*	*
Cumulative Prescription Dispense (days)	Chronic pain	Intercept	515.4	14.9	34.58	6.5e-250	12063	1354	10709	NA	NA
		Age	10.5	0.33	31.71	4.4e-212				NA	NA
		Sex	-87.8	11.36	-7.73	1.2e-14				NA	NA
		Chronic pain	56.5	15.39	3.67	2.4e-04				4.5e-04	1.4e-02	*	*
Cumulative Prescription Dispense (days)	Chronic Fatigue Syndrome	Intercept	514.6	14.94	34.44	4.9e-248	12063	770	11293	NA	NA
		Age	10.6	0.33	32.06	1.7e-216				NA	NA
		Sex	-88.4	11.35	-7.79	7.3e-15				NA	NA
		Chronic Fatigue Syndrome	57.1	19.82	2.88	4.0e-03				6.1e-03	2.3e-01	*
Cumulative Prescription Dispense (days)	Seasonal Affective Disorder	Intercept	517.6	14.9	34.73	4.9e-252	12063	358	11705	NA	NA
		Age	10.6	0.33	32.03	3.9e-216				NA	NA
		Sex	-89.4	11.35	-7.87	3.9e-15				NA	NA
		Seasonal Affective Disorder	30.7	28.56	1.08	2.8e-01				3.2e-01	1.0e+00
Cumulative Prescription Dispense (days)	Schizophrenia	Intercept	516.1	14.91	34.62	1.8e-250	12063	125	11938	NA	NA
		Age	10.6	0.33	32.15	1.2e-217				NA	NA
		Sex	-91.2	11.36	-8.03	1.1e-15				NA	NA
		Schizophrenia	129.3	47.87	2.7	6.9e-03				1.0e-02	4.1e-01	*
Cumulative Prescription Dispense (days)	Substance Use Disorder	Intercept	517.5	14.92	34.69	1.8e-251	12063	504	11559	NA	NA
		Age	10.6	0.33	32.08	1.1e-216				NA	NA
		Sex	-90.1	11.36	-7.93	2.4e-15				NA	NA
		Substance Use Disorder	18.9	24.22	0.78	4.4e-01				4.6e-01	1.0e+00
Cumulative Prescription Dispense (days)	Diabetes-related Medications	Intercept	524.2	14.81	35.4	3.3e-261	12063	826	11237	NA	NA
		Age	10.1	0.33	30.53	2.7e-197				NA	NA
		Sex	-92.8	11.28	-8.22	2.2e-16				NA	NA
		Diabetes-related Medications	238.5	19.22	12.41	3.6e-35				1.9e-34	2.1e-33	*	*
Cumulative Prescription Dispense (days)	Dyslipidemia-related Medications	Intercept	586.5	15.39	38.11	3.6e-300	12063	1787	10276	NA	NA
		Age	8.3	0.36	23.18	2.7e-116				NA	NA
		Sex	-105.7	11.28	-9.37	8.6e-21				NA	NA
		Dyslipidemia-related Medications	232.8	14.98	15.54	6.3e-54				7.4e-53	3.7e-52	*	*
Cumulative Prescription Dispense (days)	Education level	Intercept	535.2	30.24	17.7	3.5e-69	11406			NA	NA
		Age	10.5	0.34	30.82	2.2e-200				NA	NA
		Sex	-93.2	11.65	-8	1.3e-15				NA	NA
		Education level	-2.2	4.37	-0.5	6.2e-01				6.3e-01	1.0e+00
Cumulative Prescription Dispense (days)	Fatigued	Intercept	463.5	29.65	15.64	1.4e-54	12050	11610	440	NA	NA
		Age	10.7	0.33	32.23	1.1e-218				NA	NA
		Sex	-89	11.35	-7.84	5.1e-15				NA	NA
		Fatigued	54.2	25.86	2.1	3.6e-02				4.7e-02	1.0e+00	*
Cumulative Prescription Dispense (days)	Guilty Feelings	Intercept	450.8	26.33	17.12	6.1e-65	11965	11311	654	NA	NA
		Age	10.7	0.33	32.14	1.9e-217				NA	NA
		Sex	-89.8	11.4	-7.87	3.8e-15				NA	NA
		Guilty Feelings	67	21.49	3.12	1.8e-03				3.0e-03	1.1e-01	*
Cumulative Prescription Dispense (days)	Hepatic-related Medications	Intercept	518.2	14.88	34.83	2.7e-253	12063	142	11921	NA	NA
		Age	10.5	0.33	31.91	1.2e-214				NA	NA
		Sex	-90.3	11.34	-7.96	1.8e-15				NA	NA
		Hepatic-related Medications	224.1	44.89	4.99	6.1e-07				1.6e-06	3.6e-05	*	*
Cumulative Prescription Dispense (days)	Immunosuppressants	Intercept	516.7	14.88	34.72	8.5e-252	12063	192	11871	NA	NA
		Age	10.6	0.33	31.97	2.2e-215				NA	NA
		Sex	-88.5	11.34	-7.8	6.5e-15				NA	NA
		Immunosuppressants	179.7	38.68	4.65	3.4e-06				8.1e-06	2.0e-04	*	*
Cumulative Prescription Dispense (days)	Low Interest 2-Weeks	Intercept	448.1	34.81	12.87	1.1e-37	12019	11722	297	NA	NA
		Age	10.7	0.33	32.17	6.3e-218				NA	NA
		Sex	-89.2	11.37	-7.85	4.7e-15				NA	NA
		Low Interest 2-Weeks	69	31.31	2.2	2.8e-02				3.8e-02	1.0e+00	*
Cumulative Prescription Dispense (days)	Migraines or Headaches	Intercept	502.9	19.75	25.46	3.5e-138	9015	6257	2758	NA	NA
		Age	10.1	0.38	26.17	1.4e-145				NA	NA
		Sex	-78.2	13.29	-5.88	4.2e-09				NA	NA
		Migraines or Headaches	59.2	12.33	4.81	1.6e-06				4.0e-06	9.3e-05	*	*
Cumulative Prescription Dispense (days)	Movement Changes	Intercept	483.2	18.06	26.76	2.7e-153	11997	9308	2689	NA	NA
		Age	10.7	0.33	32.3	1.3e-219				NA	NA
		Sex	-88.1	11.37	-7.75	1.0e-14				NA	NA
		Movement Changes	37	11.67	3.17	1.5e-03				2.6e-03	8.9e-02	*
Cumulative Prescription Dispense (days)	No Focus	Intercept	465	29.9	15.55	5.1e-54	11963	11516	447	NA	NA
		Age	10.6	0.33	31.91	1.8e-214				NA	NA
		Sex	-87.7	11.43	-7.67	1.8e-14				NA	NA
		No Focus	54.2	25.78	2.1	3.6e-02				4.7e-02	1.0e+00	*
Cumulative Prescription Dispense (days)	Physical health	Intercept	669.5	22.76	29.41	1.9e-182	10011			NA	NA
		Age	10.6	0.36	29.31	3.2e-181				NA	NA
		Sex	-90.7	12.43	-7.3	3.2e-13				NA	NA
		Physical health	-46.9	5.38	-8.72	3.3e-18				1.5e-17	1.9e-16	*	*
Cumulative Prescription Dispense (days)	Regular Smoker	Intercept	505.4	21.43	23.58	5.9e-118	6361	4643	1718	NA	NA
		Age	10.9	0.49	22.35	1.3e-106				NA	NA
		Sex	-93.2	15.34	-6.07	1.3e-09				NA	NA
		Regular Smoker	12.7	15.69	0.81	4.2e-01				4.6e-01	1.0e+00
Cumulative Prescription Dispense (days)	Recurrent 2-Weeks of MDD	Intercept	388.2	29.45	13.18	2.1e-39	11900	11457	443	NA	NA
		Age	10.7	0.33	32.04	4.1e-216				NA	NA
		Sex	-90.5	11.42	-7.92	2.6e-15				NA	NA
		Recurrent 2-Weeks of MDD	131.9	25.75	5.12	3.1e-07				9.1e-07	1.8e-05	*	*
Cumulative Prescription Dispense (days)	Self harm	Intercept	474.1	18.57	25.53	6.1e-140	11755	5391	6364	NA	NA
		Age	11.1	0.36	30.83	8.3e-201				NA	NA
		Sex	-84.9	11.51	-7.37	1.8e-13				NA	NA
		Self harm	46.1	10.7	4.31	1.7e-05				3.6e-05	9.7e-04	*	*
Cumulative Prescription Dispense (days)	Sex	Intercept	960.9	5.83	164.89	0e+00	12063	3022	9041	NA	NA
		Sex	-26.5	11.64	-2.27	2.3e-02				3.2e-02	1.0e+00	*
Cumulative Prescription Dispense (days)	Sleep Disturbances	Intercept	446.8	26.42	16.91	1.9e-63	12032	11429	603	NA	NA
		Age	10.6	0.33	32.09	6.5e-217				NA	NA
		Sex	-89.1	11.38	-7.83	5.3e-15				NA	NA
		Sleep Disturbances	73.4	22.26	3.3	9.7e-04				1.7e-03	5.7e-02	*
Cumulative Prescription Dispense (days)	Suicidal Ideation	Intercept	481.2	17.82	27.01	6.6e-156	11728	8477	3251	NA	NA
		Age	10.7	0.34	31.66	4.0e-211				NA	NA
		Sex	-89.5	11.49	-7.79	7.2e-15				NA	NA
		Suicidal Ideation	46.9	11.04	4.25	2.2e-05				4.6e-05	1.3e-03	*	*
Cumulative Prescription Dispense (days)	Siezure-related Medications	Intercept	509.1	14.81	34.36	6.2e-247	12063	813	11250	NA	NA
		Age	10.4	0.33	31.76	1.1e-212				NA	NA
		Sex	-90.1	11.28	-7.99	1.5e-15				NA	NA
		Siezure-related Medications	241.6	19.21	12.58	4.7e-36				2.8e-35	2.8e-34	*	*
Cumulative Prescription Dispense (days)	Sleep-related Medications	Intercept	519.8	14.86	34.99	1.6e-255	12063	839	11224	NA	NA
		Age	10.3	0.33	31.07	6.8e-204				NA	NA
		Sex	-87.4	11.32	-7.72	1.3e-14				NA	NA
		Sleep-related Medications	150.5	19.11	7.88	3.7e-15				1.6e-14	2.2e-13	*	*
Cumulative Prescription Dispense (days)	Type 2 Diabetes	Intercept	527.2	14.94	35.29	1.1e-259	12063	428	11635	NA	NA
		Age	10.3	0.33	30.71	1.6e-199				NA	NA
		Sex	-91.7	11.34	-8.09	6.7e-16				NA	NA
		Type 2 Diabetes	166.3	26.52	6.27	3.8e-10				1.2e-09	2.2e-08	*	*
Cumulative Prescription Dispense (days)	Stomach Ulcers	Intercept	517.4	14.89	34.74	4.2e-252	12063	349	11714	NA	NA
		Age	10.6	0.33	31.97	2.3e-215				NA	NA
		Sex	-90	11.35	-7.93	2.4e-15				NA	NA
		Stomach Ulcers	75.2	28.91	2.6	9.3e-03				1.3e-02	5.5e-01	*
Cumulative Prescription Dispense (days)	Thyroid-related Medications	Intercept	525.5	14.86	35.37	6.8e-261	12063	787	11276	NA	NA
		Age	10.1	0.33	30.14	1.7e-192				NA	NA
		Sex	-76.6	11.39	-6.73	1.8e-11				NA	NA
		Thyroid-related Medications	192.7	19.89	9.69	4.0e-22				2.0e-21	2.4e-20	*	*
Cumulative Prescription Dispense (days)	Atypical Subtype	Intercept	493.1	15.43	31.96	7.9e-215	11506	2788	8718	NA	NA
		Age	10.8	0.34	31.92	2.9e-214				NA	NA
		Sex	-89.8	11.57	-7.76	9.4e-15				NA	NA
		Atypical Subtype	85.2	11.54	7.39	1.6e-13				6.2e-13	9.3e-12	*	*
Cumulative Prescription Dispense (days)	Circadian Subtype	Intercept	505	19.41	26.02	1.8e-143	8217	2136	6081	NA	NA
		Age	10.7	0.41	26.02	1.6e-143				NA	NA
		Sex	-96.3	13.73	-7.02	2.4e-12				NA	NA
		Circadian Subtype	69.2	13.71	5.05	4.6e-07				1.3e-06	2.7e-05	*	*
Cumulative Prescription Dispense (days)	Number Co-occurring Conditions	Intercept	566.9	14.35	39.51	4.298371e-321	12063			NA	NA
		Age	6.2	0.34	17.85	2.2e-70				NA	NA
		Sex	-84.3	10.88	-7.75	9.8e-15				NA	NA
		Number Co-occurring Conditions	112.4	3.43	32.78	7.9e-226				4.6e-224	4.6e-224	*	*
Cumulative Prescription Dispense (days)	Likely Pregnant	Intercept	481.5	23.14	20.8	7e-92	4525	508	4017	NA	NA
		Age	12.2	0.64	19.17	7.6e-79				NA	NA
		Sex	-132.5	19.59	-6.76	1.5e-11				NA	NA
		Likely Pregnant	-31.4	24.49	-1.28	2.0e-01				2.4e-01	1.0e+00
Medication Diversity	ADHD-related Medications	Intercept	2.078	0.0294	70.76	0e+00	12063	336	11727	NA	NA
		Age	-0.0075	0.0006	-11.63	4.3e-31				NA	NA
		Sex	0.0399	0.0223	1.79	7.3e-02				NA	NA
		ADHD-related Medications	0.3687	0.0578	6.37	1.9e-10				5.9e-10	1.1e-08	*	*
Medication Diversity	Age	Intercept	2.0992	0.0292	71.77	0e+00	12063			NA	NA
		Age	-0.0076	0.0006	-11.84	3.5e-32				2.6e-31	2.1e-30	*	*
Medication Diversity	Age of MDD Onset	Intercept	2.0841	0.0299	69.8	0e+00	11919			NA	NA
		Age	-0.0088	0.0008	-11.67	2.7e-31				NA	NA
		Sex	0.0382	0.0226	1.69	9.1e-02				NA	NA
		Age of MDD Onset	0.0026	0.001	2.67	7.5e-03				9.9e-03	4.4e-01	*
Medication Diversity	Appetite/Weight Change	Intercept	1.9194	0.0385	49.88	0e+00	12052	10334	1718	NA	NA
		Age	-0.0076	0.0006	-11.71	1.7e-31				NA	NA
		Sex	0.0581	0.0223	2.61	9.2e-03				NA	NA
		Appetite/Weight Change	0.1935	0.0273	7.09	1.4e-12				5.1e-12	8.1e-11	*	*
Medication Diversity	Analgesics-related Medications	Intercept	2.0826	0.0288	72.29	0e+00	12063	3261	8802	NA	NA
		Age	-0.0102	0.0007	-15.7	5.0e-55				NA	NA
		Sex	0.07	0.022	3.18	1.5e-03				NA	NA
		Analgesics-related Medications	0.4205	0.0215	19.57	5.1e-84				7.5e-83	3.0e-82	*	*
Medication Diversity	Anxiety-related Medications	Intercept	2.0392	0.0285	71.62	0e+00	12063	1703	10360	NA	NA
		Age	-0.0088	0.0006	-13.96	6.4e-44				NA	NA
		Sex	0.0452	0.0216	2.09	3.7e-02				NA	NA
		Anxiety-related Medications	0.7232	0.0266	27.23	1.8e-158				1.1e-156	1.1e-156	*	*
Medication Diversity	Asthma/COPD-related Medications	Intercept	2.0975	0.0292	71.81	0e+00	12063	1538	10525	NA	NA
		Age	-0.0083	0.0007	-12.74	5.9e-37				NA	NA
		Sex	0.0516	0.0223	2.32	2.1e-02				NA	NA
		Asthma/COPD-related Medications	0.1718	0.0288	5.98	2.3e-09				6.0e-09	1.4e-07	*	*
Medication Diversity	Augmentation	Intercept	2.0359	0.0289	70.33	0e+00	12063	1490	10573	NA	NA
		Age	-0.0079	0.0006	-12.38	5.7e-35				NA	NA
		Sex	0.0299	0.0219	1.36	1.7e-01				NA	NA
		Augmentation	0.5682	0.0285	19.96	3.0e-87				5.8e-86	1.7e-85	*	*
Medication Diversity	Breastfeed Ever	Intercept	2.1253	0.0715	29.73	1.8e-177	4494	3898	596	NA	NA
		Age	-0.0063	0.0012	-5.26	1.5e-07				NA	NA
		Breastfeed Ever	-0.1255	0.0435	-2.88	3.9e-03				5.7e-03	2.3e-01	*
Medication Diversity	Body Mass Index	Intercept	1.9882	0.0489	40.67	0e+00	10808			NA	NA
		Age	-0.0081	0.0007	-11.65	3.5e-31				NA	NA
		Sex	0.0378	0.0236	1.6	1.1e-01				NA	NA
		Body Mass Index	0.0041	0.0014	2.86	4.3e-03				6.0e-03	2.5e-01	*
Medication Diversity	Cancer-related Medications	Intercept	2.1003	0.0293	71.77	0e+00	12063	200	11863	NA	NA
		Age	-0.0079	0.0007	-12.2	5.1e-34				NA	NA
		Sex	0.0485	0.0223	2.17	3.0e-02				NA	NA
		Cancer-related Medications	0.1834	0.0748	2.45	1.4e-02				1.8e-02	8.4e-01	*
Medication Diversity	Cardiovascular-related Medications	Intercept	2.1529	0.0299	72.05	0e+00	12063	2857	9206	NA	NA
		Age	-0.0102	0.0007	-14.43	8.6e-47				NA	NA
		Sex	0.0361	0.0223	1.62	1.0e-01				NA	NA
		Cardiovascular-related Medications	0.2075	0.0244	8.49	2.3e-17				1.1e-16	1.3e-15	*	*
Medication Diversity	Death Thoughts	Intercept	1.938	0.0368	52.67	0e+00	11971	9674	2297	NA	NA
		Age	-0.0074	0.0007	-11.29	2.1e-29				NA	NA
		Sex	0.041	0.0224	1.83	6.7e-02				NA	NA
		Death Thoughts	0.1761	0.0243	7.23	4.9e-13				1.9e-12	2.9e-11	*	*
Medication Diversity	Depressed 2-Weeks	Intercept	1.9613	0.1141	17.18	2.1e-65	12053	11963	90	NA	NA
		Age	-0.0078	0.0006	-11.97	8.2e-33				NA	NA
		Sex	0.0457	0.0223	2.05	4.0e-02				NA	NA
		Depressed 2-Weeks	0.1361	0.1106	1.23	2.2e-01				2.3e-01	1.0e+00
Medication Diversity	Drinks over 3 Months	Intercept	2.0999	0.0324	64.73	0e+00	9668			NA	NA
		Age	-0.0076	0.0007	-10.46	1.9e-25				NA	NA
		Sex	0.0664	0.025	2.66	7.9e-03				NA	NA
		Drinks over 3 Months	-0.0022	0.0005	-4.65	3.3e-06				6.5e-06	1.9e-04	*	*
Medication Diversity	ADHD	Intercept	2.0864	0.0295	70.7	0e+00	12063	507	11556	NA	NA
		Age	-0.0076	0.0007	-11.74	1.2e-31				NA	NA
		Sex	0.0407	0.0224	1.82	6.9e-02				NA	NA
		ADHD	0.1358	0.0477	2.85	4.4e-03				6.0e-03	2.6e-01	*
Medication Diversity	Anorexia Nervosa	Intercept	2.0856	0.0296	70.41	0e+00	12063	525	11538	NA	NA
		Age	-0.0077	0.0007	-11.8	6.1e-32				NA	NA
		Sex	0.0513	0.0224	2.29	2.2e-02				NA	NA
		Anorexia Nervosa	0.1211	0.047	2.58	1.0e-02				1.3e-02	5.9e-01	*
Medication Diversity	Anxiety Disorder	Intercept	1.9032	0.0342	55.66	0e+00	12063	6882	5181	NA	NA
		Age	-0.0062	0.0007	-9.31	1.5e-20				NA	NA
		Sex	0.0546	0.0222	2.46	1.4e-02				NA	NA
		Anxiety Disorder	0.2136	0.0197	10.85	2.8e-27				1.8e-26	1.6e-25	*	*
Medication Diversity	Bipolar Disorder	Intercept	2.0775	0.0294	70.71	0e+00	12063	1412	10651	NA	NA
		Age	-0.0078	0.0006	-12.07	2.3e-33				NA	NA
		Sex	0.0434	0.0223	1.95	5.1e-02				NA	NA
		Bipolar Disorder	0.1852	0.0295	6.27	3.8e-10				1.1e-09	2.2e-08	*	*
Medication Diversity	Endometriosis	Intercept	2.0985	0.039	53.84	0e+00	6535	881	5654	NA	NA
		Age	-0.0086	0.0009	-9.79	1.8e-22				NA	NA
		Sex	0.2249	0.7336	0.31	7.6e-01				NA	NA
		Endometriosis	0.2037	0.0377	5.4	6.8e-08				1.6e-07	4.0e-06	*	*
Medication Diversity	Fibroids (uterus)	Intercept	2.13	0.0392	54.39	0e+00	6535	969	5566	NA	NA
		Age	-0.0094	0.0009	-10.25	1.8e-24				NA	NA
		Sex	0.1411	0.7318	0.19	8.5e-01				NA	NA
		Fibroids (uterus)	0.1605	0.0376	4.27	2.0e-05				3.5e-05	1.2e-03	*	*
Medication Diversity	Obsessive-compulsive Disorder	Intercept	2.0806	0.0296	70.36	0e+00	12063	697	11366	NA	NA
		Age	-0.0076	0.0007	-11.71	1.6e-31				NA	NA
		Sex	0.0461	0.0223	2.07	3.9e-02				NA	NA
		Obsessive-compulsive Disorder	0.1572	0.0409	3.85	1.2e-04				1.9e-04	7.1e-03	*	*
Medication Diversity	PCOS	Intercept	2.0965	0.0399	52.52	0e+00	6517	865	5652	NA	NA
		Age	-0.0081	0.0009	-9.13	9.2e-20				NA	NA
		Sex	0.2065	0.7347	0.28	7.8e-01				NA	NA
		PCOS	0.048	0.0381	1.26	2.1e-01				2.3e-01	1.0e+00
Medication Diversity	Premenstrual Dysphoric Disorder	Intercept	2.0944	0.0293	71.41	0e+00	12063	289	11774	NA	NA
		Age	-0.0078	0.0006	-12.01	4.8e-33				NA	NA
		Sex	0.0487	0.0224	2.18	2.9e-02				NA	NA
		Premenstrual Dysphoric Disorder	0.0949	0.0625	1.52	1.3e-01				1.4e-01	1.0e+00
Medication Diversity	Personality Disorder	Intercept	2.0301	0.0295	68.71	0e+00	12063	751	11312	NA	NA
		Age	-0.007	0.0006	-10.82	3.9e-27				NA	NA
		Sex	0.0542	0.0222	2.45	1.4e-02				NA	NA
		Personality Disorder	0.4988	0.0393	12.68	1.3e-36				1.3e-35	7.6e-35	*	*
Medication Diversity	Epilepsy	Intercept	2.0969	0.0293	71.64	0e+00	12063	192	11871	NA	NA
		Age	-0.0078	0.0006	-12.03	4.0e-33				NA	NA
		Sex	0.0455	0.0223	2.04	4.1e-02				NA	NA
		Epilepsy	0.0631	0.076	0.83	4.1e-01				4.2e-01	1.0e+00
Medication Diversity	Back pain	Intercept	2.0904	0.0294	71.2	0e+00	12063	4272	7791	NA	NA
		Age	-0.0081	0.0007	-12.31	1.2e-34				NA	NA
		Sex	0.0441	0.0223	1.98	4.8e-02				NA	NA
		Back pain	0.0567	0.0202	2.81	4.9e-03				6.6e-03	2.9e-01	*
Medication Diversity	Chronic pain	Intercept	2.0879	0.0292	71.42	0e+00	12063	1354	10709	NA	NA
		Age	-0.0081	0.0006	-12.53	8.4e-36				NA	NA
		Sex	0.0527	0.0223	2.37	1.8e-02				NA	NA
		Chronic pain	0.2029	0.0302	6.72	1.9e-11				6.2e-11	1.1e-09	*	*
Medication Diversity	Chronic Fatigue Syndrome	Intercept	2.0863	0.0293	71.14	0e+00	12063	770	11293	NA	NA
		Age	-0.0078	0.0006	-12.08	2.1e-33				NA	NA
		Sex	0.0499	0.0223	2.24	2.5e-02				NA	NA
		Chronic Fatigue Syndrome	0.1837	0.0389	4.72	2.4e-06				4.8e-06	1.4e-04	*	*
Medication Diversity	Seasonal Affective Disorder	Intercept	2.0981	0.0293	71.69	0e+00	12063	358	11705	NA	NA
		Age	-0.0078	0.0006	-12	5.3e-33				NA	NA
		Sex	0.0455	0.0223	2.04	4.1e-02				NA	NA
		Seasonal Affective Disorder	-0.0226	0.0561	-0.4	6.9e-01				7.0e-01	1.0e+00
Medication Diversity	Schizophrenia	Intercept	2.0935	0.0293	71.5	0e+00	12063	125	11938	NA	NA
		Age	-0.0078	0.0006	-11.95	1.1e-32				NA	NA
		Sex	0.0427	0.0223	1.91	5.6e-02				NA	NA
		Schizophrenia	0.275	0.094	2.93	3.4e-03				5.1e-03	2.0e-01	*
Medication Diversity	Substance Use Disorder	Intercept	2.0887	0.0293	71.39	0e+00	12063	504	11559	NA	NA
		Age	-0.0078	0.0006	-12.07	2.2e-33				NA	NA
		Sex	0.0409	0.0223	1.84	6.6e-02				NA	NA
		Substance Use Disorder	0.2696	0.0475	5.67	1.4e-08				3.5e-08	8.4e-07	*	*
Medication Diversity	Diabetes-related Medications	Intercept	2.102	0.0292	71.88	0e+00	12063	826	11237	NA	NA
		Age	-0.0082	0.0007	-12.49	1.4e-35				NA	NA
		Sex	0.0436	0.0223	1.96	5.0e-02				NA	NA
		Diabetes-related Medications	0.1706	0.0379	4.49	7.0e-06				1.3e-05	4.2e-04	*	*
Medication Diversity	Dyslipidemia-related Medications	Intercept	2.1336	0.0305	69.94	0e+00	12063	1787	10276	NA	NA
		Age	-0.009	0.0007	-12.66	1.7e-36				NA	NA
		Sex	0.0374	0.0224	1.67	9.5e-02				NA	NA
		Dyslipidemia-related Medications	0.1221	0.0297	4.11	4.0e-05				6.7e-05	2.3e-03	*	*
Medication Diversity	Education level	Intercept	2.6464	0.0592	44.71	0e+00	11406			NA	NA
		Age	-0.0086	0.0007	-12.82	2.3e-37				NA	NA
		Sex	0.0353	0.0228	1.55	1.2e-01				NA	NA
		Education level	-0.0911	0.0086	-10.66	2.2e-26				1.3e-25	1.3e-24	*	*
Medication Diversity	Fatigued	Intercept	1.9794	0.0583	33.97	1.2e-241	12050	11610	440	NA	NA
		Age	-0.0077	0.0007	-11.84	3.5e-32				NA	NA
		Sex	0.0468	0.0223	2.1	3.6e-02				NA	NA
		Fatigued	0.1183	0.0508	2.33	2.0e-02				2.5e-02	1.0e+00	*
Medication Diversity	Guilty Feelings	Intercept	2.0065	0.0518	38.75	1.6e-309	11965	11311	654	NA	NA
		Age	-0.0077	0.0007	-11.75	1.1e-31				NA	NA
		Sex	0.0475	0.0224	2.12	3.4e-02				NA	NA
		Guilty Feelings	0.0909	0.0423	2.15	3.1e-02				3.8e-02	1.0e+00	*
Medication Diversity	Hepatic-related Medications	Intercept	2.0979	0.0292	71.83	0e+00	12063	142	11921	NA	NA
		Age	-0.0079	0.0006	-12.26	2.5e-34				NA	NA
		Sex	0.0443	0.0223	1.99	4.6e-02				NA	NA
		Hepatic-related Medications	0.5479	0.0881	6.22	5.2e-10				1.4e-09	3.1e-08	*	*
Medication Diversity	Immunosuppressants	Intercept	2.0972	0.0293	71.68	0e+00	12063	192	11871	NA	NA
		Age	-0.0078	0.0006	-12.04	3.4e-33				NA	NA
		Sex	0.0462	0.0223	2.07	3.8e-02				NA	NA
		Immunosuppressants	0.0661	0.076	0.87	3.8e-01				4.1e-01	1.0e+00
Medication Diversity	Low Interest 2-Weeks	Intercept	1.7755	0.0683	25.99	6.7e-145	12019	11722	297	NA	NA
		Age	-0.0075	0.0007	-11.53	1.4e-30				NA	NA
		Sex	0.0469	0.0223	2.1	3.5e-02				NA	NA
		Low Interest 2-Weeks	0.3169	0.0615	5.16	2.6e-07				5.8e-07	1.5e-05	*	*
Medication Diversity	Migraines or Headaches	Intercept	2.0123	0.0386	52.19	0e+00	9015	6257	2758	NA	NA
		Age	-0.0079	0.0008	-10.59	4.8e-26				NA	NA
		Sex	0.0608	0.0259	2.34	1.9e-02				NA	NA
		Migraines or Headaches	0.1146	0.0241	4.76	2.0e-06				4.1e-06	1.2e-04	*	*
Medication Diversity	Movement Changes	Intercept	1.9588	0.0355	55.24	0e+00	11997	9308	2689	NA	NA
		Age	-0.0074	0.0007	-11.33	1.3e-29				NA	NA
		Sex	0.048	0.0223	2.15	3.1e-02				NA	NA
		Movement Changes	0.1552	0.0229	6.78	1.3e-11				4.5e-11	7.6e-10	*	*
Medication Diversity	No Focus	Intercept	1.9958	0.0588	33.94	3.4e-241	11963	11516	447	NA	NA
		Age	-0.0077	0.0007	-11.8	5.7e-32				NA	NA
		Sex	0.0486	0.0225	2.16	3.1e-02				NA	NA
		No Focus	0.1014	0.0507	2	4.5e-02				5.4e-02	1.0e+00
Medication Diversity	Physical health	Intercept	2.4711	0.0443	55.72	0e+00	10011			NA	NA
		Age	-0.0074	0.0007	-10.45	2.0e-25				NA	NA
		Sex	0.0505	0.0242	2.08	3.7e-02				NA	NA
		Physical health	-0.1268	0.0105	-12.09	1.9e-33				1.6e-32	1.1e-31	*	*
Medication Diversity	Regular Smoker	Intercept	2.0381	0.0415	49.08	0e+00	6361	4643	1718	NA	NA
		Age	-0.0084	0.0009	-8.94	5.0e-19				NA	NA
		Sex	0.0484	0.0297	1.63	1.0e-01				NA	NA
		Regular Smoker	0.1024	0.0304	3.37	7.6e-04				1.2e-03	4.5e-02	*	*
Medication Diversity	Recurrent 2-Weeks of MDD	Intercept	1.8749	0.0579	32.4	9.7e-221	11900	11457	443	NA	NA
		Age	-0.0077	0.0007	-11.79	6.4e-32				NA	NA
		Sex	0.0489	0.0224	2.18	2.9e-02				NA	NA
		Recurrent 2-Weeks of MDD	0.2267	0.0506	4.48	7.5e-06				1.4e-05	4.4e-04	*	*
Medication Diversity	Self harm	Intercept	1.9258	0.0364	52.96	0e+00	11755	5391	6364	NA	NA
		Age	-0.0058	0.0007	-8.15	4.0e-16				NA	NA
		Sex	0.0611	0.0225	2.71	6.7e-03				NA	NA
		Self harm	0.1729	0.021	8.25	1.7e-16				7.9e-16	1.0e-14	*	*
Medication Diversity	Sex	Intercept	1.7718	0.0111	160.31	0e+00	12063	3022	9041	NA	NA
		Sex	-0.0008	0.0221	-0.04	9.7e-01				9.7e-01	1.0e+00
Medication Diversity	Sleep Disturbances	Intercept	1.8307	0.0519	35.3	9e-260	12032	11429	603	NA	NA
		Age	-0.0077	0.0007	-11.79	6.4e-32				NA	NA
		Sex	0.0542	0.0223	2.43	1.5e-02				NA	NA
		Sleep Disturbances	0.273	0.0437	6.25	4.3e-10				1.2e-09	2.6e-08	*	*
Medication Diversity	Suicidal Ideation	Intercept	1.9544	0.0349	56.01	0e+00	11728	8477	3251	NA	NA
		Age	-0.0072	0.0007	-10.96	8.3e-28				NA	NA
		Sex	0.0422	0.0225	1.87	6.1e-02				NA	NA
		Suicidal Ideation	0.1647	0.0216	7.62	2.7e-14				1.2e-13	1.6e-12	*	*
Medication Diversity	Siezure-related Medications	Intercept	2.0844	0.0292	71.43	0e+00	12063	813	11250	NA	NA
		Age	-0.008	0.0006	-12.43	3.0e-35				NA	NA
		Sex	0.0453	0.0222	2.04	4.2e-02				NA	NA
		Siezure-related Medications	0.3547	0.0378	9.38	8.1e-21				4.3e-20	4.8e-19	*	*
Medication Diversity	Sleep-related Medications	Intercept	2.1044	0.029	72.63	0e+00	12063	839	11224	NA	NA
		Age	-0.0089	0.0006	-13.8	5.2e-43				NA	NA
		Sex	0.0545	0.0221	2.47	1.4e-02				NA	NA
		Sleep-related Medications	0.574	0.0373	15.4	5.2e-53				6.1e-52	3.1e-51	*	*
Medication Diversity	Type 2 Diabetes	Intercept	2.103	0.0294	71.56	0e+00	12063	428	11635	NA	NA
		Age	-0.008	0.0007	-12.16	7.7e-34				NA	NA
		Sex	0.0446	0.0223	2	4.5e-02				NA	NA
		Type 2 Diabetes	0.0963	0.0522	1.85	6.5e-02				7.5e-02	1.0e+00
Medication Diversity	Stomach Ulcers	Intercept	2.0955	0.0292	71.67	0e+00	12063	349	11714	NA	NA
		Age	-0.0079	0.0006	-12.16	7.6e-34				NA	NA
		Sex	0.0451	0.0223	2.02	4.3e-02				NA	NA
		Stomach Ulcers	0.2224	0.0568	3.92	9.0e-05				1.4e-04	5.3e-03	*	*
Medication Diversity	Thyroid-related Medications	Intercept	2.1039	0.0293	71.88	0e+00	12063	787	11276	NA	NA
		Age	-0.0083	0.0007	-12.54	7.1e-36				NA	NA
		Sex	0.0567	0.0224	2.53	1.2e-02				NA	NA
		Thyroid-related Medications	0.1608	0.0392	4.1	4.1e-05				6.7e-05	2.4e-03	*	*
Medication Diversity	Atypical Subtype	Intercept	2.0696	0.0305	67.96	0e+00	11506	2788	8718	NA	NA
		Age	-0.0078	0.0007	-11.73	1.4e-31				NA	NA
		Sex	0.0523	0.0228	2.29	2.2e-02				NA	NA
		Atypical Subtype	0.1119	0.0228	4.91	9.0e-07				2.0e-06	5.3e-05	*	*
Medication Diversity	Circadian Subtype	Intercept	2.0346	0.0379	53.67	0e+00	8217	2136	6081	NA	NA
		Age	-0.0073	0.0008	-9.15	7.0e-20				NA	NA
		Sex	0.0439	0.0268	1.64	1.0e-01				NA	NA
		Circadian Subtype	0.1145	0.0268	4.28	1.9e-05				3.4e-05	1.1e-03	*	*
Medication Diversity	Number Co-occurring Conditions	Intercept	2.1757	0.0286	76.07	0e+00	12063			NA	NA
		Age	-0.0149	0.0007	-21.72	1.2e-102				NA	NA
		Sex	0.0544	0.0217	2.51	1.2e-02				NA	NA
		Number Co-occurring Conditions	0.1797	0.0068	26.29	3.3e-148				9.7e-147	1.9e-146	*	*
Medication Diversity	Likely Pregnant	Intercept	2.1414	0.0492	43.51	0e+00	4525	508	4017	NA	NA
		Age	-0.009	0.0014	-6.66	3.1e-11				NA	NA
		Sex	0.0351	0.0417	0.84	4.0e-01				NA	NA
		Likely Pregnant	-0.0871	0.0521	-1.67	9.5e-02				1.1e-01	1.0e+00
Class Diversity	ADHD-related Medications	Intercept	1.59	0.0198	80.13	0e+00	12063	336	11727	NA	NA
		Age	-0.0025	0.0004	-5.69	1.3e-08				NA	NA
		Sex	0.0456	0.015	3.03	2.5e-03				NA	NA
		ADHD-related Medications	0.2201	0.0391	5.63	1.8e-08				4.2e-08	1.1e-06	*	*
Class Diversity	Age	Intercept	1.6034	0.0198	81.14	0e+00	12063			NA	NA
		Age	-0.0024	0.0004	-5.56	2.8e-08				6.1e-08	1.7e-06	*	*
Class Diversity	Age of MDD Onset	Intercept	1.5909	0.0202	78.88	0e+00	11919			NA	NA
		Age	-0.0034	0.0005	-6.77	1.4e-11				NA	NA
		Sex	0.043	0.0153	2.82	4.8e-03				NA	NA
		Age of MDD Onset	0.0021	0.0007	3.19	1.4e-03				2.0e-03	8.3e-02	*
Class Diversity	Appetite/Weight Change	Intercept	1.476	0.026	56.82	0e+00	12052	10334	1718	NA	NA
		Age	-0.0025	0.0004	-5.73	1.1e-08				NA	NA
		Sex	0.0581	0.0151	3.86	1.2e-04				NA	NA
		Appetite/Weight Change	0.1367	0.0184	7.42	1.2e-13				4.6e-13	7.3e-12	*	*
Class Diversity	Analgesics-related Medications	Intercept	1.5902	0.0194	82.1	0e+00	12063	3261	8802	NA	NA
		Age	-0.0045	0.0004	-10.29	9.9e-25				NA	NA
		Sex	0.0677	0.0148	4.58	4.7e-06				NA	NA
		Analgesics-related Medications	0.3224	0.0144	22.33	3.2e-108				6.3e-107	1.9e-106	*	*
Class Diversity	Anxiety-related Medications	Intercept	1.5631	0.0193	81.17	0e+00	12063	1703	10360	NA	NA
		Age	-0.0033	0.0004	-7.76	9.1e-15				NA	NA
		Sex	0.0487	0.0146	3.33	8.7e-04				NA	NA
		Anxiety-related Medications	0.4783	0.018	26.63	7.7e-152				2.3e-150	4.5e-150	*	*
Class Diversity	Asthma/COPD-related Medications	Intercept	1.6017	0.0197	81.19	0e+00	12063	1538	10525	NA	NA
		Age	-0.003	0.0004	-6.84	8.3e-12				NA	NA
		Sex	0.0532	0.015	3.53	4.1e-04				NA	NA
		Asthma/COPD-related Medications	0.1202	0.0194	6.19	6.2e-10				1.8e-09	3.6e-08	*	*
Class Diversity	Augmentation	Intercept	1.5621	0.0196	79.77	0e+00	12063	1490	10573	NA	NA
		Age	-0.0027	0.0004	-6.28	3.5e-10				NA	NA
		Sex	0.0389	0.0148	2.62	8.9e-03				NA	NA
		Augmentation	0.3656	0.0193	18.99	3.2e-79				4.7e-78	1.9e-77	*	*
Class Diversity	Breastfeed Ever	Intercept	1.6416	0.0499	32.9	7.9e-213	4494	3898	596	NA	NA
		Age	-0.0019	0.0008	-2.22	2.7e-02				NA	NA
		Breastfeed Ever	-0.0892	0.0304	-2.93	3.4e-03				4.5e-03	2.0e-01	*
Class Diversity	Body Mass Index	Intercept	1.5238	0.0329	46.26	0e+00	10808			NA	NA
		Age	-0.003	0.0005	-6.39	1.7e-10				NA	NA
		Sex	0.0447	0.0159	2.81	5.0e-03				NA	NA
		Body Mass Index	0.0031	0.001	3.24	1.2e-03				1.7e-03	7.0e-02	*
Class Diversity	Cancer-related Medications	Intercept	1.6039	0.0198	81.15	0e+00	12063	200	11863	NA	NA
		Age	-0.0028	0.0004	-6.29	3.3e-10				NA	NA
		Sex	0.0513	0.0151	3.41	6.6e-04				NA	NA
		Cancer-related Medications	0.1505	0.0505	2.98	2.9e-03				4.0e-03	1.7e-01	*
Class Diversity	Cardiovascular-related Medications	Intercept	1.6407	0.0202	81.32	0e+00	12063	2857	9206	NA	NA
		Age	-0.0043	0.0005	-9.06	1.4e-19				NA	NA
		Sex	0.0423	0.015	2.81	4.9e-03				NA	NA
		Cardiovascular-related Medications	0.1464	0.0165	8.87	8.1e-19				4.3e-18	4.8e-17	*	*
Class Diversity	Death Thoughts	Intercept	1.4893	0.0248	59.97	0e+00	11971	9674	2297	NA	NA
		Age	-0.0024	0.0004	-5.36	8.4e-08				NA	NA
		Sex	0.0464	0.0151	3.07	2.1e-03				NA	NA
		Death Thoughts	0.1245	0.0164	7.58	3.6e-14				1.4e-13	2.1e-12	*	*
Class Diversity	Depressed 2-Weeks	Intercept	1.5192	0.0771	19.71	3.9e-85	12053	11963	90	NA	NA
		Age	-0.0026	0.0004	-5.98	2.4e-09				NA	NA
		Sex	0.0487	0.0151	3.23	1.2e-03				NA	NA
		Depressed 2-Weeks	0.0821	0.0747	1.1	2.7e-01				2.9e-01	1.0e+00
Class Diversity	Drinks over 3 Months	Intercept	1.6032	0.0219	73.12	0e+00	9668			NA	NA
		Age	-0.0026	0.0005	-5.21	1.9e-07				NA	NA
		Sex	0.0646	0.0169	3.83	1.3e-04				NA	NA
		Drinks over 3 Months	-0.0014	0.0003	-4.27	1.9e-05				3.7e-05	1.1e-03	*	*
Class Diversity	ADHD	Intercept	1.5965	0.0199	80.08	0e+00	12063	507	11556	NA	NA
		Age	-0.0026	0.0004	-5.85	5.0e-09				NA	NA
		Sex	0.0467	0.0151	3.09	2.0e-03				NA	NA
		ADHD	0.0634	0.0322	1.97	4.9e-02				5.4e-02	1.0e+00
Class Diversity	Anorexia Nervosa	Intercept	1.5944	0.02	79.69	0e+00	12063	525	11538	NA	NA
		Age	-0.0026	0.0004	-5.85	5.1e-09				NA	NA
		Sex	0.0525	0.0151	3.47	5.2e-04				NA	NA
		Anorexia Nervosa	0.074	0.0318	2.33	2.0e-02				2.4e-02	1.0e+00	*
Class Diversity	Anxiety Disorder	Intercept	1.4802	0.0231	64.04	0e+00	12063	6882	5181	NA	NA
		Age	-0.0016	0.0004	-3.63	2.8e-04				NA	NA
		Sex	0.0546	0.015	3.64	2.7e-04				NA	NA
		Anxiety Disorder	0.1336	0.0133	10.04	1.3e-23				8.7e-23	7.8e-22	*	*
Class Diversity	Bipolar Disorder	Intercept	1.5867	0.0198	79.98	0e+00	12063	1412	10651	NA	NA
		Age	-0.0027	0.0004	-6.09	1.2e-09				NA	NA
		Sex	0.0473	0.015	3.15	1.6e-03				NA	NA
		Bipolar Disorder	0.1391	0.0199	6.97	3.2e-12				1.1e-11	1.9e-10	*	*
Class Diversity	Endometriosis	Intercept	1.5929	0.0262	60.77	0e+00	6535	881	5654	NA	NA
		Age	-0.003	0.0006	-5.05	4.5e-07				NA	NA
		Sex	0.0194	0.4934	0.04	9.7e-01				NA	NA
		Endometriosis	0.1461	0.0253	5.77	8.5e-09				2.1e-08	5.0e-07	*	*
Class Diversity	Fibroids (uterus)	Intercept	1.6141	0.0264	61.21	0e+00	6535	969	5566	NA	NA
		Age	-0.0034	0.0006	-5.6	2.3e-08				NA	NA
		Sex	-0.0376	0.4928	-0.08	9.4e-01				NA	NA
		Fibroids (uterus)	0.1052	0.0253	4.16	3.3e-05				5.9e-05	1.9e-03	*	*
Class Diversity	Obsessive-compulsive Disorder	Intercept	1.5934	0.02	79.75	0e+00	12063	697	11366	NA	NA
		Age	-0.0026	0.0004	-5.82	6.0e-09				NA	NA
		Sex	0.0492	0.0151	3.27	1.1e-03				NA	NA
		Obsessive-compulsive Disorder	0.0774	0.0276	2.8	5.1e-03				6.7e-03	3.0e-01	*
Class Diversity	PCOS	Intercept	1.5887	0.0268	59.18	0e+00	6517	865	5652	NA	NA
		Age	-0.0025	0.0006	-4.25	2.1e-05				NA	NA
		Sex	0.0062	0.4942	0.01	9.9e-01				NA	NA
		PCOS	0.0356	0.0256	1.39	1.7e-01				1.8e-01	1.0e+00
Class Diversity	Premenstrual Dysphoric Disorder	Intercept	1.6009	0.0198	80.8	0e+00	12063	289	11774	NA	NA
		Age	-0.0026	0.0004	-6.04	1.6e-09				NA	NA
		Sex	0.0499	0.0151	3.3	9.6e-04				NA	NA
		Premenstrual Dysphoric Disorder	0.027	0.0422	0.64	5.2e-01				5.3e-01	1.0e+00
Class Diversity	Personality Disorder	Intercept	1.5609	0.02	78.11	0e+00	12063	751	11312	NA	NA
		Age	-0.0022	0.0004	-4.95	7.7e-07				NA	NA
		Sex	0.0542	0.015	3.62	3.0e-04				NA	NA
		Personality Disorder	0.3016	0.0266	11.33	1.3e-29				1.1e-28	7.4e-28	*	*
Class Diversity	Epilepsy	Intercept	1.6013	0.0198	81	0e+00	12063	192	11871	NA	NA
		Age	-0.0027	0.0004	-6.04	1.5e-09				NA	NA
		Sex	0.049	0.0151	3.25	1.2e-03				NA	NA
		Epilepsy	0.038	0.0513	0.74	4.6e-01				4.7e-01	1.0e+00
Class Diversity	Back pain	Intercept	1.5953	0.0198	80.46	0e+00	12063	4272	7791	NA	NA
		Age	-0.0029	0.0004	-6.54	6.2e-11				NA	NA
		Sex	0.0476	0.0151	3.16	1.6e-03				NA	NA
		Back pain	0.0506	0.0136	3.72	2.0e-04				3.3e-04	1.2e-02	*	*
Class Diversity	Chronic pain	Intercept	1.5933	0.0197	80.79	0e+00	12063	1354	10709	NA	NA
		Age	-0.0029	0.0004	-6.71	2.0e-11				NA	NA
		Sex	0.0551	0.015	3.67	2.4e-04				NA	NA
		Chronic pain	0.176	0.0204	8.64	6.3e-18				3.1e-17	3.7e-16	*	*
Class Diversity	Chronic Fatigue Syndrome	Intercept	1.5915	0.0198	80.4	0e+00	12063	770	11293	NA	NA
		Age	-0.0027	0.0004	-6.11	1.0e-09				NA	NA
		Sex	0.0528	0.015	3.51	4.5e-04				NA	NA
		Chronic Fatigue Syndrome	0.1655	0.0263	6.3	3.0e-10				9.3e-10	1.8e-08	*	*
Class Diversity	Seasonal Affective Disorder	Intercept	1.6018	0.0198	81.03	0e+00	12063	358	11705	NA	NA
		Age	-0.0026	0.0004	-6.04	1.6e-09				NA	NA
		Sex	0.0491	0.0151	3.26	1.1e-03				NA	NA
		Seasonal Affective Disorder	-0.0016	0.0379	-0.04	9.7e-01				9.7e-01	1.0e+00
Class Diversity	Schizophrenia	Intercept	1.5984	0.0198	80.84	0e+00	12063	125	11938	NA	NA
		Age	-0.0026	0.0004	-5.95	2.8e-09				NA	NA
		Sex	0.0466	0.0151	3.09	2.0e-03				NA	NA
		Schizophrenia	0.2234	0.0635	3.52	4.3e-04				6.6e-04	2.6e-02	*	*
Class Diversity	Substance Use Disorder	Intercept	1.5954	0.0198	80.74	0e+00	12063	504	11559	NA	NA
		Age	-0.0027	0.0004	-6.09	1.2e-09				NA	NA
		Sex	0.0457	0.015	3.03	2.4e-03				NA	NA
		Substance Use Disorder	0.1918	0.0321	5.98	2.3e-09				6.3e-09	1.4e-07	*	*
Class Diversity	Diabetes-related Medications	Intercept	1.6045	0.0198	81.21	0e+00	12063	826	11237	NA	NA
		Age	-0.0029	0.0004	-6.49	8.7e-11				NA	NA
		Sex	0.0478	0.015	3.17	1.5e-03				NA	NA
		Diabetes-related Medications	0.1042	0.0256	4.07	4.8e-05				8.4e-05	2.8e-03	*	*
Class Diversity	Dyslipidemia-related Medications	Intercept	1.6285	0.0206	79.04	0e+00	12063	1787	10276	NA	NA
		Age	-0.0035	0.0005	-7.37	1.8e-13				NA	NA
		Sex	0.0428	0.0151	2.84	4.6e-03				NA	NA
		Dyslipidemia-related Medications	0.0907	0.0201	4.52	6.2e-06				1.3e-05	3.6e-04	*	*
Class Diversity	Education level	Intercept	1.9679	0.04	49.16	0e+00	11406			NA	NA
		Age	-0.0032	0.0005	-7.02	2.3e-12				NA	NA
		Sex	0.0426	0.0154	2.76	5.8e-03				NA	NA
		Education level	-0.0605	0.0058	-10.46	1.6e-25				1.2e-24	9.7e-24	*	*
Class Diversity	Fatigued	Intercept	1.5189	0.0394	38.6	2.3e-307	12050	11610	440	NA	NA
		Age	-0.0026	0.0004	-5.86	4.7e-09				NA	NA
		Sex	0.0497	0.0151	3.3	9.8e-04				NA	NA
		Fatigued	0.0828	0.0343	2.41	1.6e-02				2.0e-02	9.4e-01	*
Class Diversity	Guilty Feelings	Intercept	1.5253	0.0349	43.64	0e+00	11965	11311	654	NA	NA
		Age	-0.0026	0.0004	-5.8	6.7e-09				NA	NA
		Sex	0.0511	0.0151	3.38	7.3e-04				NA	NA
		Guilty Feelings	0.0763	0.0285	2.67	7.5e-03				9.6e-03	4.4e-01	*
Class Diversity	Hepatic-related Medications	Intercept	1.6019	0.0197	81.23	0e+00	12063	142	11921	NA	NA
		Age	-0.0028	0.0004	-6.29	3.3e-10				NA	NA
		Sex	0.048	0.015	3.2	1.4e-03				NA	NA
		Hepatic-related Medications	0.4037	0.0595	6.78	1.2e-11				4.0e-11	7.2e-10	*	*
Class Diversity	Immunosuppressants	Intercept	1.601	0.0198	81.02	0e+00	12063	192	11871	NA	NA
		Age	-0.0027	0.0004	-6.09	1.1e-09				NA	NA
		Sex	0.0498	0.0151	3.3	9.5e-04				NA	NA
		Immunosuppressants	0.101	0.0514	1.97	4.9e-02				5.4e-02	1.0e+00
Class Diversity	Low Interest 2-Weeks	Intercept	1.3559	0.0461	29.39	2.3e-183	12019	11722	297	NA	NA
		Age	-0.0024	0.0004	-5.53	3.4e-08				NA	NA
		Sex	0.0508	0.0151	3.37	7.6e-04				NA	NA
		Low Interest 2-Weeks	0.2421	0.0415	5.83	5.6e-09				1.4e-08	3.3e-07	*	*
Class Diversity	Migraines or Headaches	Intercept	1.5435	0.0261	59.03	0e+00	9015	6257	2758	NA	NA
		Age	-0.0028	0.0005	-5.46	4.8e-08				NA	NA
		Sex	0.0595	0.0176	3.38	7.2e-04				NA	NA
		Migraines or Headaches	0.0824	0.0163	5.05	4.6e-07				9.7e-07	2.7e-05	*	*
Class Diversity	Movement Changes	Intercept	1.5217	0.024	63.52	0e+00	11997	9308	2689	NA	NA
		Age	-0.0024	0.0004	-5.46	4.9e-08				NA	NA
		Sex	0.0508	0.0151	3.37	7.6e-04				NA	NA
		Movement Changes	0.0888	0.0155	5.74	9.8e-09				2.3e-08	5.8e-07	*	*
Class Diversity	No Focus	Intercept	1.514	0.0397	38.15	1.1e-300	11963	11516	447	NA	NA
		Age	-0.0026	0.0004	-5.88	4.2e-09				NA	NA
		Sex	0.0517	0.0152	3.41	6.6e-04				NA	NA
		No Focus	0.0879	0.0342	2.57	1.0e-02				1.3e-02	6.0e-01	*
Class Diversity	Physical health	Intercept	1.8437	0.0298	61.78	0e+00	10011			NA	NA
		Age	-0.0023	0.0005	-4.85	1.3e-06				NA	NA
		Sex	0.0497	0.0163	3.05	2.3e-03				NA	NA
		Physical health	-0.0835	0.0071	-11.83	4.4e-32				4.3e-31	2.6e-30	*	*
Class Diversity	Regular Smoker	Intercept	1.5535	0.0281	55.29	0e+00	6361	4643	1718	NA	NA
		Age	-0.0032	0.0006	-4.99	6.2e-07				NA	NA
		Sex	0.0567	0.0201	2.82	4.8e-03				NA	NA
		Regular Smoker	0.0763	0.0206	3.71	2.1e-04				3.3e-04	1.2e-02	*	*
Class Diversity	Recurrent 2-Weeks of MDD	Intercept	1.4785	0.0391	37.79	2.8e-295	11900	11457	443	NA	NA
		Age	-0.0026	0.0004	-5.9	3.7e-09				NA	NA
		Sex	0.0499	0.0152	3.29	1.0e-03				NA	NA
		Recurrent 2-Weeks of MDD	0.1263	0.0342	3.69	2.2e-04				3.5e-04	1.3e-02	*	*
Class Diversity	Self harm	Intercept	1.4865	0.0246	60.4	0e+00	11755	5391	6364	NA	NA
		Age	-0.0012	0.0005	-2.61	9.1e-03				NA	NA
		Sex	0.0578	0.0153	3.79	1.5e-04				NA	NA
		Self harm	0.1157	0.0142	8.16	3.7e-16				1.7e-15	2.2e-14	*	*
Class Diversity	Sex	Intercept	1.4912	0.0074	200.64	0e+00	12063	3022	9041	NA	NA
		Sex	0.0333	0.0148	2.24	2.5e-02				3.0e-02	1.0e+00	*
Class Diversity	Sleep Disturbances	Intercept	1.4292	0.035	40.82	0e+00	12032	11429	603	NA	NA
		Age	-0.0026	0.0004	-5.86	4.8e-09				NA	NA
		Sex	0.055	0.0151	3.65	2.7e-04				NA	NA
		Sleep Disturbances	0.1768	0.0295	5.99	2.1e-09				5.9e-09	1.2e-07	*	*
Class Diversity	Suicidal Ideation	Intercept	1.5003	0.0236	63.53	0e+00	11728	8477	3251	NA	NA
		Age	-0.0022	0.0004	-5.02	5.1e-07				NA	NA
		Sex	0.0458	0.0152	3.01	2.7e-03				NA	NA
		Suicidal Ideation	0.1183	0.0146	8.09	6.8e-16				2.9e-15	4.0e-14	*	*
Class Diversity	Siezure-related Medications	Intercept	1.5929	0.0197	80.81	0e+00	12063	813	11250	NA	NA
		Age	-0.0028	0.0004	-6.43	1.3e-10				NA	NA
		Sex	0.0488	0.015	3.25	1.2e-03				NA	NA
		Siezure-related Medications	0.2393	0.0256	9.36	9.0e-21				5.3e-20	5.3e-19	*	*
Class Diversity	Sleep-related Medications	Intercept	1.6063	0.0196	82.09	0e+00	12063	839	11224	NA	NA
		Age	-0.0034	0.0004	-7.81	6.0e-15				NA	NA
		Sex	0.0551	0.0149	3.69	2.2e-04				NA	NA
		Sleep-related Medications	0.3901	0.0252	15.5	1.2e-53				1.4e-52	6.9e-52	*	*
Class Diversity	Type 2 Diabetes	Intercept	1.6057	0.0199	80.89	0e+00	12063	428	11635	NA	NA
		Age	-0.0028	0.0004	-6.28	3.4e-10				NA	NA
		Sex	0.0483	0.0151	3.2	1.4e-03				NA	NA
		Type 2 Diabetes	0.0705	0.0352	2	4.5e-02				5.2e-02	1.0e+00
Class Diversity	Stomach Ulcers	Intercept	1.6004	0.0198	81.03	0e+00	12063	349	11714	NA	NA
		Age	-0.0027	0.0004	-6.18	6.6e-10				NA	NA
		Sex	0.0486	0.015	3.23	1.2e-03				NA	NA
		Stomach Ulcers	0.1452	0.0383	3.79	1.5e-04				2.6e-04	9.0e-03	*	*
Class Diversity	Thyroid-related Medications	Intercept	1.6064	0.0198	81.26	0e+00	12063	787	11276	NA	NA
		Age	-0.003	0.0004	-6.7	2.1e-11				NA	NA
		Sex	0.0571	0.0152	3.77	1.6e-04				NA	NA
		Thyroid-related Medications	0.1182	0.0265	4.47	8.0e-06				1.6e-05	4.7e-04	*	*
Class Diversity	Atypical Subtype	Intercept	1.5835	0.0205	77.21	0e+00	11506	2788	8718	NA	NA
		Age	-0.0026	0.0004	-5.84	5.3e-09				NA	NA
		Sex	0.052	0.0154	3.38	7.3e-04				NA	NA
		Atypical Subtype	0.065	0.0153	4.24	2.3e-05				4.2e-05	1.4e-03	*	*
Class Diversity	Circadian Subtype	Intercept	1.5675	0.0256	61.19	0e+00	8217	2136	6081	NA	NA
		Age	-0.0024	0.0005	-4.47	7.8e-06				NA	NA
		Sex	0.0428	0.0181	2.36	1.8e-02				NA	NA
		Circadian Subtype	0.0621	0.0181	3.43	6.0e-04				8.9e-04	3.5e-02	*	*
Class Diversity	Number Co-occurring Conditions	Intercept	1.6567	0.0193	85.96	0e+00	12063			NA	NA
		Age	-0.0077	0.0005	-16.54	8.9e-61				NA	NA
		Sex	0.0552	0.0146	3.78	1.6e-04				NA	NA
		Number Co-occurring Conditions	0.1264	0.0046	27.45	5.6e-161				3.3e-159	3.3e-159	*	*
Class Diversity	Likely Pregnant	Intercept	1.6286	0.0321	50.79	0e+00	4525	508	4017	NA	NA
		Age	-0.0034	0.0009	-3.89	1.0e-04				NA	NA
		Sex	0.0506	0.0271	1.87	6.2e-02				NA	NA
		Likely Pregnant	-0.0739	0.0339	-2.18	2.9e-02				3.4e-02	1.0e+00	*

## Sheet: Table5
Table 5
Sex-stratified ssociations between 44 self-reported phenotypes and three antidepressant use metrics related to difficult-to-treat depression (DTD)—total cumulative prescription dispensing, medication diversity, and class diversity—among 9,041 AGDS Female participants and 3,022 Male participants. Statistical significance was defined as p < 0.05 following false discovery rate (FDR) correction (*) a…
Dependent	Sex_Stratum	Independent	Term	Estimate	Std. Error	t value	Pr(>|t|)	Total_N	Total_Cases	Total_Controls	FDR_P	Bonf_P	Sig_FDR	Sig_Bonf
Cumulative Prescription Dispense (days)	Female	ADHD-related Medications	Intercept	500.1	16.5	30.31	3e-192	9041	225	8816	NA	NA
			Age	10.9	0.37	29.38	2.8e-181				NA	NA
			ADHD-related Medications	204.7	34.95	5.86	4.9e-09				1.6e-08	2.8e-07	*	*
Cumulative Prescription Dispense (days)	Female	Age	Intercept	509.3	16.45	30.95	4.7e-200	9041			NA	NA
			Age	10.8	0.37	29.09	6.8e-178				3.9e-176	3.9e-176	*	*
Cumulative Prescription Dispense (days)	Female	Age of MDD Onset	Intercept	535.1	17.01	31.45	5.3e-206	8936			NA	NA
			Age	12.1	0.43	28.11	1.0e-166				NA	NA
			Age of MDD Onset	-3.8	0.62	-6.12	9.7e-10				3.3e-09	5.6e-08	*	*
Cumulative Prescription Dispense (days)	Female	Appetite/Weight Change	Intercept	478.2	22.23	21.51	3.9e-100	9033	7897	1136	NA	NA
			Age	10.8	0.37	29.12	3.1e-178				NA	NA
			Appetite/Weight Change	34.1	16.45	2.07	3.8e-02				5.3e-02	1.0e+00
Cumulative Prescription Dispense (days)	Female	Analgesics-related Medications	Intercept	500.4	16.2	30.89	2.9e-199	9041	2497	6544	NA	NA
			Age	9.6	0.37	25.9	8.8e-143				NA	NA
			Analgesics-related Medications	209.4	12.2	17.16	5.2e-65				1.0e-63	3.0e-63	*	*
Cumulative Prescription Dispense (days)	Female	Anxiety-related Medications	Intercept	493.3	16.34	30.19	8.1e-191	9041	1256	7785	NA	NA
			Age	10.5	0.37	28.48	6.8e-171				NA	NA
			Anxiety-related Medications	208	15.63	13.3	5.2e-40				6.1e-39	3.0e-38	*	*
Cumulative Prescription Dispense (days)	Female	Asthma/COPD-related Medications	Intercept	511	16.3	31.35	7.2e-205	9041	1188	7853	NA	NA
			Age	10.1	0.37	27.15	3.9e-156				NA	NA
			Asthma/COPD-related Medications	212.2	16.15	13.14	4.2e-39				4.0e-38	2.4e-37	*	*
Cumulative Prescription Dispense (days)	Female	Augmentation	Intercept	478.4	16.31	29.32	1.2e-180	9041	1051	7990	NA	NA
			Age	10.8	0.37	29.43	6.9e-182				NA	NA
			Augmentation	279	16.75	16.66	2.2e-61				3.1e-60	1.2e-59	*	*
Cumulative Prescription Dispense (days)	Female	Breastfeed Ever	Intercept	626.2	38.09	16.44	5.3e-59	4494	3898	596	NA	NA
			Age	9	0.64	14.09	3.8e-44				NA	NA
			Breastfeed Ever	-37.4	23.2	-1.61	1.1e-01				1.4e-01	1.0e+00
Cumulative Prescription Dispense (days)	Female	Body Mass Index	Intercept	252.8	26.65	9.49	3.1e-21	8130			NA	NA
			Age	10.1	0.4	25.63	2.2e-139				NA	NA
			Body Mass Index	9.9	0.78	12.81	3.5e-37				2.5e-36	2.0e-35	*	*
Cumulative Prescription Dispense (days)	Female	Cancer-related Medications	Intercept	512.8	16.46	31.16	1.6e-202	9041	173	8868	NA	NA
			Age	10.7	0.37	28.54	1.4e-171				NA	NA
			Cancer-related Medications	170.8	39.94	4.28	1.9e-05				5.1e-05	1.1e-03	*	*
Cumulative Prescription Dispense (days)	Female	Cardiovascular-related Medications	Intercept	551	16.61	33.17	9.5e-228	9041	1883	7158	NA	NA
			Age	8.9	0.4	22.38	4.9e-108				NA	NA
			Cardiovascular-related Medications	186.9	14.33	13.05	1.5e-38				1.2e-37	8.7e-37	*	*
Cumulative Prescription Dispense (days)	Female	Death Thoughts	Intercept	495.1	20.8	23.81	1.6e-121	8977	7231	1746	NA	NA
			Age	10.9	0.38	28.98	1.2e-176				NA	NA
			Death Thoughts	15.8	13.88	1.14	2.6e-01				3.1e-01	1.0e+00
Cumulative Prescription Dispense (days)	Female	Depressed 2-Weeks	Intercept	475.5	67.24	7.07	1.6e-12	9033	8970	63	NA	NA
			Age	10.9	0.37	29.16	9.4e-179				NA	NA
			Depressed 2-Weeks	32.5	65.49	0.5	6.2e-01				6.4e-01	1.0e+00
Cumulative Prescription Dispense (days)	Female	Drinks over 3 Months	Intercept	516	18.42	28.01	5.6e-164	7231			NA	NA
			Age	10.8	0.42	25.71	1.5e-139				NA	NA
			Drinks over 3 Months	-0.4	0.3	-1.29	2.0e-01				2.4e-01	1.0e+00
Cumulative Prescription Dispense (days)	Female	ADHD	Intercept	507.1	16.58	30.58	1.5e-195	9041	312	8729	NA	NA
			Age	10.8	0.37	29.1	5.3e-178				NA	NA
			ADHD	32.5	29.91	1.09	2.8e-01				3.3e-01	1.0e+00
Cumulative Prescription Dispense (days)	Female	Anorexia Nervosa	Intercept	507.7	16.67	30.47	3.9e-194	9041	511	8530	NA	NA
			Age	10.8	0.37	29.03	2.8e-177				NA	NA
			Anorexia Nervosa	14.1	23.68	0.6	5.5e-01				6.0e-01	1.0e+00
Cumulative Prescription Dispense (days)	Female	Anxiety Disorder	Intercept	483.7	19.75	24.5	2.3e-128	9041	5355	3686	NA	NA
			Age	11	0.38	28.72	1.2e-173				NA	NA
			Anxiety Disorder	26.9	11.47	2.34	1.9e-02				2.8e-02	1.0e+00	*
Cumulative Prescription Dispense (days)	Female	Bipolar Disorder	Intercept	502.6	16.56	30.35	1.1e-192	9041	1028	8013	NA	NA
			Age	10.8	0.37	29.11	3.6e-178				NA	NA
			Bipolar Disorder	57.8	17.15	3.37	7.5e-04				1.4e-03	4.4e-02	*	*
Cumulative Prescription Dispense (days)	Female	Endometriosis	Intercept	542.3	19.52	27.79	1.1e-160	6533	881	5652	NA	NA
			Age	10	0.44	22.55	1.6e-108				NA	NA
			Endometriosis	65.8	18.87	3.49	4.9e-04				9.8e-04	2.9e-02	*	*
Cumulative Prescription Dispense (days)	Female	Fibroids (uterus)	Intercept	544.9	19.69	27.68	1.6e-159	6533	968	5565	NA	NA
			Age	10.1	0.46	22	1.6e-103				NA	NA
			Fibroids (uterus)	-1.6	18.9	-0.08	9.3e-01				9.3e-01	1.0e+00
Cumulative Prescription Dispense (days)	Female	Obsessive-compulsive Disorder	Intercept	499.3	16.65	30	1.6e-188	9041	543	8498	NA	NA
			Age	10.9	0.37	29.32	1.3e-180				NA	NA
			Obsessive-compulsive Disorder	88	22.99	3.83	1.3e-04				2.8e-04	7.6e-03	*	*
Cumulative Prescription Dispense (days)	Female	PCOS	Intercept	542.1	19.99	27.12	1.6e-153	6515	865	5650	NA	NA
			Age	10.1	0.44	22.9	1.1e-111				NA	NA
			PCOS	10.1	19.08	0.53	6.0e-01				6.3e-01	1.0e+00
Cumulative Prescription Dispense (days)	Female	Premenstrual Dysphoric Disorder	Intercept	506.1	16.48	30.7	5.4e-197	9041	289	8752	NA	NA
			Age	10.8	0.37	29.12	2.8e-178				NA	NA
			Premenstrual Dysphoric Disorder	89.6	30.96	2.9	3.8e-03				6.3e-03	2.2e-01	*
Cumulative Prescription Dispense (days)	Female	Personality Disorder	Intercept	488.8	16.74	29.2	3.3e-179	9041	623	8418	NA	NA
			Age	11.1	0.37	29.68	9.2e-185				NA	NA
			Personality Disorder	136.2	21.6	6.3	3.1e-10				1.1e-09	1.8e-08	*	*
Cumulative Prescription Dispense (days)	Female	Epilepsy	Intercept	508.8	16.46	30.9	1.9e-199	9041	136	8905	NA	NA
			Age	10.8	0.37	29.08	8.9e-178				NA	NA
			Epilepsy	46.4	44.76	1.04	3.0e-01				3.4e-01	1.0e+00
Cumulative Prescription Dispense (days)	Female	Back pain	Intercept	504.1	16.54	30.47	3.4e-194	9041	3069	5972	NA	NA
			Age	10.7	0.38	28.41	3.5e-170				NA	NA
			Back pain	34.3	11.61	2.95	3.2e-03				5.4e-03	1.8e-01	*
Cumulative Prescription Dispense (days)	Female	Chronic pain	Intercept	506.1	16.46	30.74	1.8e-197	9041	1070	7971	NA	NA
			Age	10.7	0.37	28.73	8.0e-174				NA	NA
			Chronic pain	66.3	16.9	3.93	8.7e-05				2.0e-04	5.1e-03	*	*
Cumulative Prescription Dispense (days)	Female	Chronic Fatigue Syndrome	Intercept	504.6	16.52	30.55	3.7e-195	9041	626	8415	NA	NA
			Age	10.8	0.37	29.11	3.8e-178				NA	NA
			Chronic Fatigue Syndrome	66.4	21.45	3.1	2.0e-03				3.6e-03	1.1e-01	*
Cumulative Prescription Dispense (days)	Female	Seasonal Affective Disorder	Intercept	508.9	16.46	30.92	1.2e-199	9041	291	8750	NA	NA
			Age	10.8	0.37	29.03	3.0e-177				NA	NA
			Seasonal Affective Disorder	29.2	30.89	0.95	3.4e-01				3.8e-01	1.0e+00
Cumulative Prescription Dispense (days)	Female	Schizophrenia	Intercept	507.9	16.47	30.83	1.7e-198	9041	71	8970	NA	NA
			Age	10.8	0.37	29.12	2.6e-178				NA	NA
			Schizophrenia	104.6	61.74	1.69	9.0e-02				1.2e-01	1.0e+00
Cumulative Prescription Dispense (days)	Female	Substance Use Disorder	Intercept	508.4	16.48	30.86	7.6e-199	9041	336	8705	NA	NA
			Age	10.8	0.37	29.07	1.0e-177				NA	NA
			Substance Use Disorder	30.4	28.81	1.06	2.9e-01				3.4e-01	1.0e+00
Cumulative Prescription Dispense (days)	Female	Diabetes-related Medications	Intercept	509.1	16.37	31.11	6.4e-202	9041	562	8479	NA	NA
			Age	10.5	0.37	28.25	2.8e-168				NA	NA
			Diabetes-related Medications	223.9	22.53	9.93	3.9e-23				2.0e-22	2.2e-21	*	*
Cumulative Prescription Dispense (days)	Female	Dyslipidemia-related Medications	Intercept	560.6	16.97	33.03	5.5e-226	9041	1051	7990	NA	NA
			Age	9	0.4	22.37	5.9e-108				NA	NA
			Dyslipidemia-related Medications	206.1	18.42	11.19	6.9e-29				4.5e-28	4.0e-27	*	*
Cumulative Prescription Dispense (days)	Female	Education level	Intercept	525.3	34.51	15.22	1.3e-51	8526			NA	NA
			Age	10.7	0.39	27.81	4.9e-163				NA	NA
			Education level	-2	4.99	-0.39	6.9e-01				7.1e-01	1.0e+00
Cumulative Prescription Dispense (days)	Female	Fatigued	Intercept	432.9	34.64	12.5	1.5e-35	9032	8734	298	NA	NA
			Age	10.9	0.37	29.28	4.2e-180				NA	NA
			Fatigued	75.6	30.55	2.48	1.3e-02				2.0e-02	7.7e-01	*
Cumulative Prescription Dispense (days)	Female	Guilty Feelings	Intercept	438	30.42	14.4	1.7e-46	8974	8533	441	NA	NA
			Age	10.9	0.37	29.17	8.7e-179				NA	NA
			Guilty Feelings	70.4	25.41	2.77	5.6e-03				9.0e-03	3.2e-01	*
Cumulative Prescription Dispense (days)	Female	Hepatic-related Medications	Intercept	509.4	16.44	30.98	2.2e-200	9041	97	8944	NA	NA
			Age	10.8	0.37	28.94	3.1e-176				NA	NA
			Hepatic-related Medications	204.9	52.88	3.87	1.1e-04				2.4e-04	6.2e-03	*	*
Cumulative Prescription Dispense (days)	Female	Immunosuppressants	Intercept	508.1	16.43	30.92	1.3e-199	9041	156	8885	NA	NA
			Age	10.8	0.37	28.96	2.1e-176				NA	NA
			Immunosuppressants	206.6	41.81	4.94	7.9e-07				2.2e-06	4.6e-05	*	*
Cumulative Prescription Dispense (days)	Female	Low Interest 2-Weeks	Intercept	425.8	40.56	10.5	1.2e-25	9007	8805	202	NA	NA
			Age	10.9	0.37	29.24	1.3e-179				NA	NA
			Low Interest 2-Weeks	81.7	36.92	2.21	2.7e-02				3.8e-02	1.0e+00	*
Cumulative Prescription Dispense (days)	Female	Migraines or Headaches	Intercept	501.5	21.99	22.81	5.8e-111	6740	4973	1767	NA	NA
			Age	10.1	0.43	23.31	1.2e-115				NA	NA
			Migraines or Headaches	60.8	14.34	4.24	2.2e-05				5.7e-05	1.3e-03	*	*
Cumulative Prescription Dispense (days)	Female	Movement Changes	Intercept	477.6	20.22	23.62	1.1e-119	8995	7036	1959	NA	NA
			Age	10.9	0.37	29.21	3.2e-179				NA	NA
			Movement Changes	33.8	13.27	2.55	1.1e-02				1.6e-02	6.3e-01	*
Cumulative Prescription Dispense (days)	Female	No Focus	Intercept	421.3	37.01	11.38	8.3e-30	8972	8716	256	NA	NA
			Age	10.9	0.37	29.01	5.4e-177				NA	NA
			No Focus	88.5	32.95	2.68	7.3e-03				1.1e-02	4.2e-01	*
Cumulative Prescription Dispense (days)	Female	Physical health	Intercept	657.1	25.21	26.06	1.9e-143	7495			NA	NA
			Age	10.9	0.41	26.54	2.2e-148				NA	NA
			Physical health	-45.9	6.03	-7.61	3.0e-14				1.4e-13	1.8e-12	*	*
Cumulative Prescription Dispense (days)	Female	Regular Smoker	Intercept	513.1	23.91	21.46	1.5e-97	4679	3335	1344	NA	NA
			Age	11	0.56	19.86	2.5e-84				NA	NA
			Regular Smoker	-9.4	17.45	-0.54	5.9e-01				6.3e-01	1.0e+00
Cumulative Prescription Dispense (days)	Female	Recurrent 2-Weeks of MDD	Intercept	391.2	33.56	11.66	3.6e-31	8924	8609	315	NA	NA
			Age	10.9	0.37	29.03	3.6e-177				NA	NA
			Recurrent 2-Weeks of MDD	120	29.72	4.04	5.4e-05				1.3e-04	3.2e-03	*	*
Cumulative Prescription Dispense (days)	Female	Self harm	Intercept	466.8	20.91	22.33	1.8e-107	8785	4396	4389	NA	NA
			Age	11.3	0.41	27.67	1.3e-161				NA	NA
			Self harm	41.7	12	3.48	5.1e-04				9.8e-04	3.0e-02	*	*
Cumulative Prescription Dispense (days)	Female	Sleep Disturbances	Intercept	430.3	31.18	13.8	6.8e-43	9025	8637	388	NA	NA
			Age	10.9	0.37	29.18	6.2e-179				NA	NA
			Sleep Disturbances	80	26.9	2.97	2.9e-03				5.2e-03	1.7e-01	*
Cumulative Prescription Dispense (days)	Female	Suicidal Ideation	Intercept	472.2	19.83	23.81	1.8e-121	8762	6352	2410	NA	NA
			Age	10.9	0.38	28.67	7.3e-173				NA	NA
			Suicidal Ideation	46.4	12.48	3.72	2.0e-04				4.2e-04	1.2e-02	*	*
Cumulative Prescription Dispense (days)	Female	Siezure-related Medications	Intercept	501.6	16.37	30.65	2.5e-196	9041	597	8444	NA	NA
			Age	10.6	0.37	28.74	6.9e-174				NA	NA
			Siezure-related Medications	232.5	21.83	10.65	2.4e-26				1.4e-25	1.4e-24	*	*
Cumulative Prescription Dispense (days)	Female	Sleep-related Medications	Intercept	511.6	16.42	31.16	1.6e-202	9041	637	8404	NA	NA
			Age	10.5	0.37	28.17	1.9e-167				NA	NA
			Sleep-related Medications	138.8	21.4	6.49	9.3e-11				3.6e-10	5.4e-09	*	*
Cumulative Prescription Dispense (days)	Female	Type 2 Diabetes	Intercept	517.4	16.49	31.37	4.2e-205	9041	267	8774	NA	NA
			Age	10.5	0.38	27.93	8.7e-165				NA	NA
			Type 2 Diabetes	177.8	32.53	5.46	4.8e-08				1.5e-07	2.8e-06	*	*
Cumulative Prescription Dispense (days)	Female	Stomach Ulcers	Intercept	508.5	16.46	30.9	2e-199	9041	249	8792	NA	NA
			Age	10.8	0.37	29.01	5.7e-177				NA	NA
			Stomach Ulcers	67.7	33.31	2.03	4.2e-02				5.7e-02	1.0e+00
Cumulative Prescription Dispense (days)	Female	Thyroid-related Medications	Intercept	521.3	16.43	31.73	1.3e-209	9041	706	8335	NA	NA
			Age	10.2	0.38	27.01	1.3e-154				NA	NA
			Thyroid-related Medications	190.3	20.57	9.25	2.6e-20				1.3e-19	1.5e-18	*	*
Cumulative Prescription Dispense (days)	Female	Atypical Subtype	Intercept	483	17.05	28.32	9.4e-169	8605	2186	6419	NA	NA
			Age	11	0.38	28.97	3.8e-176				NA	NA
			Atypical Subtype	85.6	12.77	6.7	2.2e-11				9.0e-11	1.3e-09	*	*
Cumulative Prescription Dispense (days)	Female	Circadian Subtype	Intercept	497.3	21.44	23.19	4e-114	6117	1704	4413	NA	NA
			Age	10.8	0.46	23.4	5.2e-116				NA	NA
			Circadian Subtype	76.4	15.09	5.07	4.2e-07				1.2e-06	2.4e-05	*	*
Cumulative Prescription Dispense (days)	Female	Number Co-occurring Conditions	Intercept	550.5	15.85	34.74	2.8e-248	9041			NA	NA
			Age	6.6	0.39	17.14	8.0e-65				NA	NA
			Number Co-occurring Conditions	109.7	3.9	28.09	1.5e-166				4.3e-165	8.7e-165	*	*
Cumulative Prescription Dispense (days)	Female	Likely Pregnant	Intercept	456.4	26.08	17.5	7e-66	3612	508	3104	NA	NA
			Age	12.9	0.73	17.69	3.2e-67				NA	NA
			Likely Pregnant	-31.7	24.23	-1.31	1.9e-01				2.4e-01	1.0e+00
Medication Diversity	Female	ADHD-related Medications	Intercept	2.0872	0.0332	62.85	0.0e+00	9041	225	8816	NA	NA
			Age	-0.0078	0.0007	-10.43	2.6e-25				NA	NA
			ADHD-related Medications	0.41	0.0703	5.83	5.8e-09				1.7e-08	3.3e-07	*	*
Medication Diversity	Female	Age	Intercept	2.1057	0.0331	63.59	0.0e+00	9041			NA	NA
			Age	-0.008	0.0007	-10.69	1.7e-26				1.4e-25	9.8e-25	*	*
Medication Diversity	Female	Age of MDD Onset	Intercept	2.0944	0.0343	61.1	0.0e+00	8936			NA	NA
			Age	-0.0084	0.0009	-9.72	3.3e-22				NA	NA
			Age of MDD Onset	0.0014	0.0012	1.14	2.6e-01				2.7e-01	1.0e+00
Medication Diversity	Female	Appetite/Weight Change	Intercept	1.9133	0.0446	42.88	0.0e+00	9033	7897	1136	NA	NA
			Age	-0.0078	0.0007	-10.47	1.6e-25				NA	NA
			Appetite/Weight Change	0.2114	0.033	6.4	1.6e-10				5.5e-10	9.3e-09	*	*
Medication Diversity	Female	Analgesics-related Medications	Intercept	2.0889	0.0327	63.95	0.0e+00	9041	2497	6544	NA	NA
			Age	-0.0102	0.0008	-13.61	9.1e-42				NA	NA
			Analgesics-related Medications	0.396	0.0246	16.1	1.6e-57				2.3e-56	9.3e-56	*	*
Medication Diversity	Female	Anxiety-related Medications	Intercept	2.0522	0.0323	63.5	0.0e+00	9041	1256	7785	NA	NA
			Age	-0.009	0.0007	-12.37	7.6e-35				NA	NA
			Anxiety-related Medications	0.694	0.0309	22.45	1.3e-108				7.4e-107	7.4e-107	*	*
Medication Diversity	Female	Asthma/COPD-related Medications	Intercept	2.1068	0.0331	63.68	0.0e+00	9041	1188	7853	NA	NA
			Age	-0.0085	0.0008	-11.19	7.3e-29				NA	NA
			Asthma/COPD-related Medications	0.1365	0.0328	4.16	3.2e-05				5.7e-05	1.8e-03	*	*
Medication Diversity	Female	Augmentation	Intercept	2.0407	0.0328	62.24	0.0e+00	9041	1051	7990	NA	NA
			Age	-0.0081	0.0007	-10.97	8.3e-28				NA	NA
			Augmentation	0.5866	0.0337	17.43	6.0e-67				1.2e-65	3.5e-65	*	*
Medication Diversity	Female	Breastfeed Ever	Intercept	2.1253	0.0715	29.73	1.8e-177	4494	3898	596	NA	NA
			Age	-0.0063	0.0012	-5.26	1.5e-07				NA	NA
			Breastfeed Ever	-0.1255	0.0435	-2.88	3.9e-03				5.9e-03	2.3e-01	*
Medication Diversity	Female	Body Mass Index	Intercept	1.9977	0.054	37	4.4e-277	8130			NA	NA
			Age	-0.0083	0.0008	-10.36	5.2e-25				NA	NA
			Body Mass Index	0.0041	0.0016	2.58	9.9e-03				1.3e-02	5.7e-01	*
Medication Diversity	Female	Cancer-related Medications	Intercept	2.1085	0.0332	63.61	0.0e+00	9041	173	8868	NA	NA
			Age	-0.0081	0.0008	-10.81	4.7e-27				NA	NA
			Cancer-related Medications	0.1376	0.0804	1.71	8.7e-02				1.0e-01	1.0e+00
Medication Diversity	Female	Cardiovascular-related Medications	Intercept	2.1545	0.0336	64.05	0.0e+00	9041	1883	7158	NA	NA
			Age	-0.0103	0.0008	-12.76	5.7e-37				NA	NA
			Cardiovascular-related Medications	0.2189	0.029	7.55	5.0e-14				2.1e-13	2.9e-12	*	*
Medication Diversity	Female	Death Thoughts	Intercept	1.9336	0.0418	46.28	0.0e+00	8977	7231	1746	NA	NA
			Age	-0.0076	0.0008	-10.03	1.5e-23				NA	NA
			Death Thoughts	0.1903	0.0279	6.83	9.3e-12				3.6e-11	5.4e-10	*	*
Medication Diversity	Female	Depressed 2-Weeks	Intercept	1.9018	0.1353	14.05	2.2e-44	9033	8970	63	NA	NA
			Age	-0.008	0.0007	-10.62	3.3e-26				NA	NA
			Depressed 2-Weeks	0.2037	0.1318	1.55	1.2e-01				1.4e-01	1.0e+00
Medication Diversity	Female	Drinks over 3 Months	Intercept	2.1159	0.0368	57.53	0.0e+00	7231			NA	NA
			Age	-0.008	0.0008	-9.55	1.8e-21				NA	NA
			Drinks over 3 Months	-0.0021	0.0006	-3.5	4.7e-04				7.8e-04	2.7e-02	*	*
Medication Diversity	Female	ADHD	Intercept	2.0951	0.0334	62.8	0.0e+00	9041	312	8729	NA	NA
			Age	-0.0079	0.0007	-10.5	1.2e-25				NA	NA
			ADHD	0.1552	0.0602	2.58	9.9e-03				1.3e-02	5.8e-01	*
Medication Diversity	Female	Anorexia Nervosa	Intercept	2.091	0.0335	62.37	0.0e+00	9041	511	8530	NA	NA
			Age	-0.0078	0.0008	-10.42	2.8e-25				NA	NA
			Anorexia Nervosa	0.1317	0.0476	2.76	5.7e-03				8.1e-03	3.3e-01	*
Medication Diversity	Female	Anxiety Disorder	Intercept	1.8946	0.0396	47.9	0.0e+00	9041	5355	3686	NA	NA
			Age	-0.0061	0.0008	-7.9	3.2e-15				NA	NA
			Anxiety Disorder	0.2217	0.023	9.65	6.3e-22				4.0e-21	3.6e-20	*	*
Medication Diversity	Female	Bipolar Disorder	Intercept	2.0823	0.0333	62.55	0.0e+00	9041	1028	8013	NA	NA
			Age	-0.008	0.0007	-10.69	1.6e-26				NA	NA
			Bipolar Disorder	0.2029	0.0345	5.88	4.1e-09				1.3e-08	2.4e-07	*	*
Medication Diversity	Female	Endometriosis	Intercept	2.0992	0.039	53.86	0.0e+00	6533	881	5652	NA	NA
			Age	-0.0086	0.0009	-9.81	1.5e-22				NA	NA
			Endometriosis	0.2037	0.0377	5.41	6.7e-08				1.8e-07	3.9e-06	*	*
Medication Diversity	Female	Fibroids (uterus)	Intercept	2.1305	0.0392	54.41	0.0e+00	6533	968	5565	NA	NA
			Age	-0.0094	0.0009	-10.26	1.6e-24				NA	NA
			Fibroids (uterus)	0.1593	0.0376	4.24	2.3e-05				4.4e-05	1.3e-03	*	*
Medication Diversity	Female	Obsessive-compulsive Disorder	Intercept	2.0916	0.0335	62.41	0.0e+00	9041	543	8498	NA	NA
			Age	-0.0078	0.0008	-10.45	2.1e-25				NA	NA
			Obsessive-compulsive Disorder	0.1243	0.0463	2.69	7.3e-03				1.0e-02	4.2e-01	*
Medication Diversity	Female	PCOS	Intercept	2.0972	0.0399	52.54	0.0e+00	6515	865	5650	NA	NA
			Age	-0.0081	0.0009	-9.15	7.7e-20				NA	NA
			PCOS	0.048	0.0381	1.26	2.1e-01				2.2e-01	1.0e+00
Medication Diversity	Female	Premenstrual Dysphoric Disorder	Intercept	2.1023	0.0332	63.35	0.0e+00	9041	289	8752	NA	NA
			Age	-0.008	0.0007	-10.68	1.9e-26				NA	NA
			Premenstrual Dysphoric Disorder	0.0948	0.0623	1.52	1.3e-01				1.4e-01	1.0e+00
Medication Diversity	Female	Personality Disorder	Intercept	2.0297	0.0335	60.57	0.0e+00	9041	623	8418	NA	NA
			Age	-0.007	0.0007	-9.37	8.7e-21				NA	NA
			Personality Disorder	0.5042	0.0433	11.66	3.5e-31				3.4e-30	2.0e-29	*	*
Medication Diversity	Female	Epilepsy	Intercept	2.1057	0.0331	63.55	0.0e+00	9041	136	8905	NA	NA
			Age	-0.008	0.0007	-10.69	1.7e-26				NA	NA
			Epilepsy	0.0013	0.0901	0.01	9.9e-01				9.9e-01	1.0e+00
Medication Diversity	Female	Back pain	Intercept	2.0951	0.0333	62.93	0.0e+00	9041	3069	5972	NA	NA
			Age	-0.0083	0.0008	-11	5.9e-28				NA	NA
			Back pain	0.0692	0.0234	2.96	3.1e-03				4.7e-03	1.8e-01	*
Medication Diversity	Female	Chronic pain	Intercept	2.095	0.0331	63.33	0.0e+00	9041	1070	7971	NA	NA
			Age	-0.0084	0.0007	-11.16	9.5e-29				NA	NA
			Chronic pain	0.2184	0.034	6.43	1.3e-10				4.9e-10	7.8e-09	*	*
Medication Diversity	Female	Chronic Fatigue Syndrome	Intercept	2.0905	0.0332	62.94	0.0e+00	9041	626	8415	NA	NA
			Age	-0.008	0.0007	-10.69	1.7e-26				NA	NA
			Chronic Fatigue Syndrome	0.2148	0.0431	4.98	6.5e-07				1.6e-06	3.8e-05	*	*
Medication Diversity	Female	Seasonal Affective Disorder	Intercept	2.1054	0.0331	63.56	0.0e+00	9041	291	8750	NA	NA
			Age	-0.008	0.0007	-10.69	1.6e-26				NA	NA
			Seasonal Affective Disorder	0.0261	0.0622	0.42	6.7e-01				6.9e-01	1.0e+00
Medication Diversity	Female	Schizophrenia	Intercept	2.1026	0.0332	63.42	0.0e+00	9041	71	8970	NA	NA
			Age	-0.008	0.0007	-10.64	2.7e-26				NA	NA
			Schizophrenia	0.2265	0.1242	1.82	6.8e-02				8.3e-02	1.0e+00
Medication Diversity	Female	Substance Use Disorder	Intercept	2.0969	0.0331	63.32	0.0e+00	9041	336	8705	NA	NA
			Age	-0.008	0.0007	-10.76	7.3e-27				NA	NA
			Substance Use Disorder	0.2913	0.0579	5.03	5.0e-07				1.2e-06	2.9e-05	*	*
Medication Diversity	Female	Diabetes-related Medications	Intercept	2.1056	0.0331	63.63	0.0e+00	9041	562	8479	NA	NA
			Age	-0.0082	0.0008	-10.98	7.1e-28				NA	NA
			Diabetes-related Medications	0.1682	0.0456	3.69	2.2e-04				3.8e-04	1.3e-02	*	*
Medication Diversity	Female	Dyslipidemia-related Medications	Intercept	2.1368	0.0344	62.17	0.0e+00	9041	1051	7990	NA	NA
			Age	-0.0091	0.0008	-11.14	1.2e-28				NA	NA
			Dyslipidemia-related Medications	0.125	0.0373	3.35	8.1e-04				1.3e-03	4.7e-02	*	*
Medication Diversity	Female	Education level	Intercept	2.6113	0.0692	37.73	3.0e-288	8526			NA	NA
			Age	-0.0087	0.0008	-11.26	3.3e-29				NA	NA
			Education level	-0.0839	0.01	-8.38	6.3e-17				3.7e-16	3.7e-15	*	*
Medication Diversity	Female	Fatigued	Intercept	1.963	0.0698	28.14	4.8e-167	9032	8734	298	NA	NA
			Age	-0.0079	0.0007	-10.47	1.6e-25				NA	NA
			Fatigued	0.1418	0.0615	2.3	2.1e-02				2.7e-02	1.0e+00	*
Medication Diversity	Female	Guilty Feelings	Intercept	1.9956	0.0612	32.59	2.4e-220	8974	8533	441	NA	NA
			Age	-0.0078	0.0008	-10.39	3.7e-25				NA	NA
			Guilty Feelings	0.1088	0.0511	2.13	3.3e-02				4.2e-02	1.0e+00	*
Medication Diversity	Female	Hepatic-related Medications	Intercept	2.1059	0.0331	63.68	0.0e+00	9041	97	8944	NA	NA
			Age	-0.0081	0.0007	-10.88	2.2e-27				NA	NA
			Hepatic-related Medications	0.5242	0.1064	4.93	8.4e-07				1.9e-06	4.9e-05	*	*
Medication Diversity	Female	Immunosuppressants	Intercept	2.1054	0.0331	63.57	0.0e+00	9041	156	8885	NA	NA
			Age	-0.008	0.0007	-10.71	1.4e-26				NA	NA
			Immunosuppressants	0.0643	0.0842	0.76	4.5e-01				4.6e-01	1.0e+00
Medication Diversity	Female	Low Interest 2-Weeks	Intercept	1.7898	0.0816	21.93	7.3e-104	9007	8805	202	NA	NA
			Age	-0.0077	0.0008	-10.29	1.0e-24				NA	NA
			Low Interest 2-Weeks	0.3119	0.0743	4.2	2.7e-05				5.1e-05	1.6e-03	*	*
Medication Diversity	Female	Migraines or Headaches	Intercept	2.0043	0.044	45.51	0.0e+00	6740	4973	1767	NA	NA
			Age	-0.0081	0.0009	-9.38	8.9e-21				NA	NA
			Migraines or Headaches	0.1349	0.0287	4.7	2.7e-06				5.8e-06	1.6e-04	*	*
Medication Diversity	Female	Movement Changes	Intercept	1.9578	0.0407	48.14	0.0e+00	8995	7036	1959	NA	NA
			Age	-0.0075	0.0008	-9.97	2.6e-23				NA	NA
			Movement Changes	0.1622	0.0267	6.08	1.3e-09				4.0e-09	7.3e-08	*	*
Medication Diversity	Female	No Focus	Intercept	1.9806	0.0745	26.57	8.9e-150	8972	8716	256	NA	NA
			Age	-0.0078	0.0008	-10.41	3.2e-25				NA	NA
			No Focus	0.1226	0.0664	1.85	6.5e-02				8.0e-02	1.0e+00
Medication Diversity	Female	Physical health	Intercept	2.4429	0.0502	48.68	0.0e+00	7495			NA	NA
			Age	-0.0075	0.0008	-9.18	5.7e-20				NA	NA
			Physical health	-0.1168	0.012	-9.73	3.0e-22				2.2e-21	1.8e-20	*	*
Medication Diversity	Female	Regular Smoker	Intercept	2.0251	0.0473	42.82	0.0e+00	4679	3335	1344	NA	NA
			Age	-0.008	0.0011	-7.27	4.2e-13				NA	NA
			Regular Smoker	0.0965	0.0345	2.8	5.2e-03				7.5e-03	3.0e-01	*
Medication Diversity	Female	Recurrent 2-Weeks of MDD	Intercept	1.8836	0.0675	27.9	2.3e-164	8924	8609	315	NA	NA
			Age	-0.0079	0.0008	-10.5	1.2e-25				NA	NA
			Recurrent 2-Weeks of MDD	0.226	0.0598	3.78	1.6e-04				2.8e-04	9.1e-03	*	*
Medication Diversity	Female	Self harm	Intercept	1.9062	0.0418	45.55	0.0e+00	8785	4396	4389	NA	NA
			Age	-0.0055	0.0008	-6.71	2.1e-11				NA	NA
			Self harm	0.1915	0.024	7.97	1.8e-15				8.8e-15	1.1e-13	*	*
Medication Diversity	Female	Sleep Disturbances	Intercept	1.8215	0.0627	29.06	1.5e-177	9025	8637	388	NA	NA
			Age	-0.0078	0.0007	-10.46	1.8e-25				NA	NA
			Sleep Disturbances	0.2901	0.0541	5.36	8.4e-08				2.2e-07	4.9e-06	*	*
Medication Diversity	Female	Suicidal Ideation	Intercept	1.938	0.0397	48.76	0.0e+00	8762	6352	2410	NA	NA
			Age	-0.0073	0.0008	-9.61	9.6e-22				NA	NA
			Suicidal Ideation	0.1922	0.025	7.68	1.7e-14				7.6e-14	9.9e-13	*	*
Medication Diversity	Female	Siezure-related Medications	Intercept	2.0937	0.033	63.4	0.0e+00	9041	597	8444	NA	NA
			Age	-0.0083	0.0007	-11.1	1.9e-28				NA	NA
			Siezure-related Medications	0.364	0.044	8.26	1.6e-16				8.5e-16	9.3e-15	*	*
Medication Diversity	Female	Sleep-related Medications	Intercept	2.1144	0.0328	64.37	0.0e+00	9041	637	8404	NA	NA
			Age	-0.0091	0.0007	-12.17	8.6e-34				NA	NA
			Sleep-related Medications	0.5271	0.0428	12.32	1.4e-34				1.6e-33	8.2e-33	*	*
Medication Diversity	Female	Type 2 Diabetes	Intercept	2.11	0.0332	63.47	0.0e+00	9041	267	8774	NA	NA
			Age	-0.0082	0.0008	-10.78	6.2e-27				NA	NA
			Type 2 Diabetes	0.0938	0.0656	1.43	1.5e-01				1.7e-01	1.0e+00
Medication Diversity	Female	Stomach Ulcers	Intercept	2.1023	0.0331	63.53	0.0e+00	9041	249	8792	NA	NA
			Age	-0.0081	0.0007	-10.84	3.4e-27				NA	NA
			Stomach Ulcers	0.2881	0.067	4.3	1.7e-05				3.4e-05	1.0e-03	*	*
Medication Diversity	Female	Thyroid-related Medications	Intercept	2.1145	0.0332	63.69	0.0e+00	9041	706	8335	NA	NA
			Age	-0.0085	0.0008	-11.13	1.4e-28				NA	NA
			Thyroid-related Medications	0.1393	0.0416	3.35	8.1e-04				1.3e-03	4.7e-02	*	*
Medication Diversity	Female	Atypical Subtype	Intercept	2.0799	0.0344	60.38	0.0e+00	8605	2186	6419	NA	NA
			Age	-0.0082	0.0008	-10.62	3.4e-26				NA	NA
			Atypical Subtype	0.1272	0.0258	4.93	8.3e-07				1.9e-06	4.8e-05	*	*
Medication Diversity	Female	Circadian Subtype	Intercept	2.032	0.0428	47.44	0.0e+00	6117	1704	4413	NA	NA
			Age	-0.0074	0.0009	-8.03	1.2e-15				NA	NA
			Circadian Subtype	0.1357	0.0301	4.5	6.8e-06				1.4e-05	4.0e-04	*	*
Medication Diversity	Female	Number Co-occurring Conditions	Intercept	2.171	0.0324	66.96	0.0e+00	9041			NA	NA
			Age	-0.0146	0.0008	-18.51	4.3e-75				NA	NA
			Number Co-occurring Conditions	0.1737	0.008	21.75	2.7e-102				7.9e-101	1.6e-100	*	*
Medication Diversity	Female	Likely Pregnant	Intercept	2.1255	0.0559	38.06	9.5e-267	3612	508	3104	NA	NA
			Age	-0.0085	0.0016	-5.44	5.6e-08				NA	NA
			Likely Pregnant	-0.0873	0.0519	-1.68	9.3e-02				1.1e-01	1.0e+00
Class Diversity	Female	ADHD-related Medications	Intercept	1.5851	0.0223	71.2	0.0e+00	9041	225	8816	NA	NA
			Age	-0.0024	0.0005	-4.79	1.7e-06				NA	NA
			ADHD-related Medications	0.2607	0.0472	5.53	3.3e-08				9.6e-08	1.9e-06	*	*
Class Diversity	Female	Age	Intercept	1.5969	0.0222	71.94	0.0e+00	9041			NA	NA
			Age	-0.0025	0.0005	-5.05	4.6e-07				1.1e-06	2.7e-05	*	*
Class Diversity	Female	Age of MDD Onset	Intercept	1.5869	0.023	69.02	0.0e+00	8936			NA	NA
			Age	-0.0029	0.0006	-5.06	4.3e-07				NA	NA
			Age of MDD Onset	0.0013	0.0008	1.58	1.1e-01				1.2e-01	1.0e+00
Class Diversity	Female	Appetite/Weight Change	Intercept	1.4562	0.0299	48.72	0.0e+00	9033	7897	1136	NA	NA
			Age	-0.0024	0.0005	-4.82	1.5e-06				NA	NA
			Appetite/Weight Change	0.1548	0.0221	7	2.8e-12				1.1e-11	1.6e-10	*	*
Class Diversity	Female	Analgesics-related Medications	Intercept	1.5841	0.0218	72.65	0.0e+00	9041	2497	6544	NA	NA
			Age	-0.0042	0.0005	-8.42	4.2e-17				NA	NA
			Analgesics-related Medications	0.3017	0.0164	18.38	4.6e-74				8.9e-73	2.7e-72	*	*
Class Diversity	Female	Anxiety-related Medications	Intercept	1.5604	0.0216	72.1	0.0e+00	9041	1256	7785	NA	NA
			Age	-0.0032	0.0005	-6.61	3.9e-11				NA	NA
			Anxiety-related Medications	0.4737	0.0207	22.88	1.1e-112				3.2e-111	6.4e-111	*	*
Class Diversity	Female	Asthma/COPD-related Medications	Intercept	1.5977	0.0222	72.05	0.0e+00	9041	1188	7853	NA	NA
			Age	-0.0029	0.0005	-5.64	1.7e-08				NA	NA
			Asthma/COPD-related Medications	0.0978	0.022	4.45	8.5e-06				1.7e-05	5.0e-04	*	*
Class Diversity	Female	Augmentation	Intercept	1.5564	0.022	70.66	0.0e+00	9041	1051	7990	NA	NA
			Age	-0.0026	0.0005	-5.21	1.9e-07				NA	NA
			Augmentation	0.3654	0.0226	16.16	6.1e-58				8.9e-57	3.6e-56	*	*
Class Diversity	Female	Breastfeed Ever	Intercept	1.6416	0.0499	32.9	7.9e-213	4494	3898	596	NA	NA
			Age	-0.0019	0.0008	-2.22	2.7e-02				NA	NA
			Breastfeed Ever	-0.0892	0.0304	-2.93	3.4e-03				5.0e-03	1.9e-01	*
Class Diversity	Female	Body Mass Index	Intercept	1.5197	0.0362	42.03	0.0e+00	8130			NA	NA
			Age	-0.0028	0.0005	-5.3	1.2e-07				NA	NA
			Body Mass Index	0.0031	0.0011	2.9	3.7e-03				5.3e-03	2.1e-01	*
Class Diversity	Female	Cancer-related Medications	Intercept	1.5996	0.0222	72	0.0e+00	9041	173	8868	NA	NA
			Age	-0.0027	0.0005	-5.27	1.4e-07				NA	NA
			Cancer-related Medications	0.1349	0.0539	2.5	1.2e-02				1.7e-02	7.2e-01	*
Class Diversity	Female	Cardiovascular-related Medications	Intercept	1.6312	0.0225	72.37	0.0e+00	9041	1883	7158	NA	NA
			Age	-0.0041	0.0005	-7.65	2.2e-14				NA	NA
			Cardiovascular-related Medications	0.1541	0.0194	7.93	2.5e-15				1.5e-14	1.5e-13	*	*
Class Diversity	Female	Death Thoughts	Intercept	1.4829	0.028	52.99	0.0e+00	8977	7231	1746	NA	NA
			Age	-0.0023	0.0005	-4.47	8.1e-06				NA	NA
			Death Thoughts	0.1266	0.0187	6.78	1.3e-11				4.4e-11	7.5e-10	*	*
Class Diversity	Female	Depressed 2-Weeks	Intercept	1.4573	0.0907	16.06	2.8e-57	9033	8970	63	NA	NA
			Age	-0.0025	0.0005	-4.95	7.5e-07				NA	NA
			Depressed 2-Weeks	0.1387	0.0884	1.57	1.2e-01				1.3e-01	1.0e+00
Class Diversity	Female	Drinks over 3 Months	Intercept	1.6012	0.0247	64.86	0.0e+00	7231			NA	NA
			Age	-0.0025	0.0006	-4.39	1.1e-05				NA	NA
			Drinks over 3 Months	-0.0015	0.0004	-3.73	1.9e-04				3.3e-04	1.1e-02	*	*
Class Diversity	Female	ADHD	Intercept	1.5917	0.0224	71.17	0.0e+00	9041	312	8729	NA	NA
			Age	-0.0025	0.0005	-4.91	9.1e-07				NA	NA
			ADHD	0.0758	0.0403	1.88	6.0e-02				6.7e-02	1.0e+00
Class Diversity	Female	Anorexia Nervosa	Intercept	1.5881	0.0225	70.66	0.0e+00	9041	511	8530	NA	NA
			Age	-0.0024	0.0005	-4.82	1.4e-06				NA	NA
			Anorexia Nervosa	0.0783	0.0319	2.45	1.4e-02				1.8e-02	8.3e-01	*
Class Diversity	Female	Anxiety Disorder	Intercept	1.4679	0.0265	55.32	0.0e+00	9041	5355	3686	NA	NA
			Age	-0.0014	0.0005	-2.64	8.4e-03				NA	NA
			Anxiety Disorder	0.1355	0.0154	8.79	1.8e-18				1.3e-17	1.0e-16	*	*
Class Diversity	Female	Bipolar Disorder	Intercept	1.5786	0.0223	70.79	0.0e+00	9041	1028	8013	NA	NA
			Age	-0.0025	0.0005	-5.04	4.7e-07				NA	NA
			Bipolar Disorder	0.1578	0.0231	6.83	8.8e-12				3.2e-11	5.1e-10	*	*
Class Diversity	Female	Endometriosis	Intercept	1.5932	0.0262	60.78	0.0e+00	6533	881	5652	NA	NA
			Age	-0.003	0.0006	-5.06	4.2e-07				NA	NA
			Endometriosis	0.1462	0.0253	5.77	8.5e-09				2.6e-08	4.9e-07	*	*
Class Diversity	Female	Fibroids (uterus)	Intercept	1.6143	0.0264	61.22	0.0e+00	6533	968	5565	NA	NA
			Age	-0.0034	0.0006	-5.6	2.2e-08				NA	NA
			Fibroids (uterus)	0.1047	0.0253	4.13	3.6e-05				7.0e-05	2.1e-03	*	*
Class Diversity	Female	Obsessive-compulsive Disorder	Intercept	1.5882	0.0225	70.69	0.0e+00	9041	543	8498	NA	NA
			Age	-0.0024	0.0005	-4.84	1.3e-06				NA	NA
			Obsessive-compulsive Disorder	0.0769	0.031	2.48	1.3e-02				1.7e-02	7.7e-01	*
Class Diversity	Female	PCOS	Intercept	1.589	0.0268	59.19	0.0e+00	6515	865	5650	NA	NA
			Age	-0.0025	0.0006	-4.27	2.0e-05				NA	NA
			PCOS	0.0355	0.0256	1.39	1.7e-01				1.7e-01	1.0e+00
Class Diversity	Female	Premenstrual Dysphoric Disorder	Intercept	1.5959	0.0222	71.73	0.0e+00	9041	289	8752	NA	NA
			Age	-0.0025	0.0005	-5.04	4.7e-07				NA	NA
			Premenstrual Dysphoric Disorder	0.0271	0.0418	0.65	5.2e-01				5.3e-01	1.0e+00
Class Diversity	Female	Personality Disorder	Intercept	1.5515	0.0225	68.96	0.0e+00	9041	623	8418	NA	NA
			Age	-0.0019	0.0005	-3.87	1.1e-04				NA	NA
			Personality Disorder	0.301	0.029	10.37	4.9e-25				4.7e-24	2.8e-23	*	*
Class Diversity	Female	Epilepsy	Intercept	1.5972	0.0222	71.91	0.0e+00	9041	136	8905	NA	NA
			Age	-0.0025	0.0005	-5.04	4.7e-07				NA	NA
			Epilepsy	-0.0257	0.0604	-0.43	6.7e-01				6.7e-01	1.0e+00
Class Diversity	Female	Back pain	Intercept	1.5881	0.0223	71.18	0.0e+00	9041	3069	5972	NA	NA
			Age	-0.0028	0.0005	-5.51	3.7e-08				NA	NA
			Back pain	0.0575	0.0157	3.67	2.4e-04				3.9e-04	1.4e-02	*	*
Class Diversity	Female	Chronic pain	Intercept	1.5881	0.0222	71.69	0.0e+00	9041	1070	7971	NA	NA
			Age	-0.0028	0.0005	-5.64	1.8e-08				NA	NA
			Chronic pain	0.1786	0.0227	7.85	4.5e-15				2.2e-14	2.6e-13	*	*
Class Diversity	Female	Chronic Fatigue Syndrome	Intercept	1.584	0.0222	71.21	0.0e+00	9041	626	8415	NA	NA
			Age	-0.0025	0.0005	-5.04	4.8e-07				NA	NA
			Chronic Fatigue Syndrome	0.1807	0.0289	6.25	4.2e-10				1.3e-09	2.4e-08	*	*
Class Diversity	Female	Seasonal Affective Disorder	Intercept	1.5964	0.0222	71.9	0.0e+00	9041	291	8750	NA	NA
			Age	-0.0025	0.0005	-5.07	4.0e-07				NA	NA
			Seasonal Affective Disorder	0.0365	0.0417	0.88	3.8e-01				4.0e-01	1.0e+00
Class Diversity	Female	Schizophrenia	Intercept	1.5936	0.0222	71.73	0.0e+00	9041	71	8970	NA	NA
			Age	-0.0025	0.0005	-4.98	6.5e-07				NA	NA
			Schizophrenia	0.2331	0.0833	2.8	5.1e-03				7.3e-03	3.0e-01	*
Class Diversity	Female	Substance Use Disorder	Intercept	1.5911	0.0222	71.67	0.0e+00	9041	336	8705	NA	NA
			Age	-0.0026	0.0005	-5.11	3.2e-07				NA	NA
			Substance Use Disorder	0.1909	0.0388	4.92	8.8e-07				2.0e-06	5.1e-05	*	*
Class Diversity	Female	Diabetes-related Medications	Intercept	1.5968	0.0222	71.99	0.0e+00	9041	562	8479	NA	NA
			Age	-0.0027	0.0005	-5.37	8.1e-08				NA	NA
			Diabetes-related Medications	0.1169	0.0305	3.83	1.3e-04				2.3e-04	7.5e-03	*	*
Class Diversity	Female	Dyslipidemia-related Medications	Intercept	1.6213	0.023	70.39	0.0e+00	9041	1051	7990	NA	NA
			Age	-0.0034	0.0005	-6.2	5.9e-10				NA	NA
			Dyslipidemia-related Medications	0.0983	0.025	3.93	8.5e-05				1.5e-04	4.9e-03	*	*
Class Diversity	Female	Education level	Intercept	1.9148	0.0465	41.16	0.0e+00	8526			NA	NA
			Age	-0.003	0.0005	-5.77	8.2e-09				NA	NA
			Education level	-0.0524	0.0067	-7.79	7.6e-15				3.2e-14	4.4e-13	*	*
Class Diversity	Female	Fatigued	Intercept	1.4957	0.0468	31.98	9.8e-213	9032	8734	298	NA	NA
			Age	-0.0024	0.0005	-4.83	1.4e-06				NA	NA
			Fatigued	0.1005	0.0412	2.44	1.5e-02				1.8e-02	8.6e-01	*
Class Diversity	Female	Guilty Feelings	Intercept	1.5122	0.041	36.87	2.8e-277	8974	8533	441	NA	NA
			Age	-0.0024	0.0005	-4.81	1.5e-06				NA	NA
			Guilty Feelings	0.0842	0.0343	2.46	1.4e-02				1.8e-02	8.1e-01	*
Class Diversity	Female	Hepatic-related Medications	Intercept	1.597	0.0222	72.05	0.0e+00	9041	97	8944	NA	NA
			Age	-0.0026	0.0005	-5.25	1.6e-07				NA	NA
			Hepatic-related Medications	0.372	0.0713	5.22	1.8e-07				5.1e-07	1.1e-05	*	*
Class Diversity	Female	Immunosuppressants	Intercept	1.5962	0.0222	71.92	0.0e+00	9041	156	8885	NA	NA
			Age	-0.0026	0.0005	-5.11	3.3e-07				NA	NA
			Immunosuppressants	0.1157	0.0565	2.05	4.0e-02				4.6e-02	1.0e+00	*
Class Diversity	Female	Low Interest 2-Weeks	Intercept	1.3537	0.0547	24.76	6.0e-131	9007	8805	202	NA	NA
			Age	-0.0023	0.0005	-4.63	3.7e-06				NA	NA
			Low Interest 2-Weeks	0.24	0.0498	4.82	1.4e-06				3.1e-06	8.4e-05	*	*
Class Diversity	Female	Migraines or Headaches	Intercept	1.5268	0.0297	51.45	0.0e+00	6740	4973	1767	NA	NA
			Age	-0.0026	0.0006	-4.49	7.4e-06				NA	NA
			Migraines or Headaches	0.0956	0.0194	4.94	8.1e-07				1.9e-06	4.7e-05	*	*
Class Diversity	Female	Movement Changes	Intercept	1.5133	0.0273	55.51	0.0e+00	8995	7036	1959	NA	NA
			Age	-0.0022	0.0005	-4.44	9.1e-06				NA	NA
			Movement Changes	0.0907	0.0179	5.07	4.1e-07				1.0e-06	2.4e-05	*	*
Class Diversity	Female	No Focus	Intercept	1.4794	0.0499	29.63	3.4e-184	8972	8716	256	NA	NA
			Age	-0.0024	0.0005	-4.81	1.5e-06				NA	NA
			No Focus	0.1164	0.0444	2.62	8.8e-03				1.2e-02	5.1e-01	*
Class Diversity	Female	Physical health	Intercept	1.8124	0.0336	53.93	0.0e+00	7495			NA	NA
			Age	-0.0021	0.0005	-3.92	8.8e-05				NA	NA
			Physical health	-0.0758	0.008	-9.43	5.6e-21				4.6e-20	3.2e-19	*	*
Class Diversity	Female	Regular Smoker	Intercept	1.5371	0.0317	48.44	0.0e+00	4679	3335	1344	NA	NA
			Age	-0.0025	0.0007	-3.33	8.8e-04				NA	NA
			Regular Smoker	0.0576	0.0232	2.49	1.3e-02				1.7e-02	7.5e-01	*
Class Diversity	Female	Recurrent 2-Weeks of MDD	Intercept	1.4587	0.0453	32.19	3.7e-215	8924	8609	315	NA	NA
			Age	-0.0025	0.0005	-4.89	1.0e-06				NA	NA
			Recurrent 2-Weeks of MDD	0.1409	0.0401	3.51	4.5e-04				6.9e-04	2.6e-02	*	*
Class Diversity	Female	Self harm	Intercept	1.4641	0.0281	52.01	0.0e+00	8785	4396	4389	NA	NA
			Age	-0.0008	0.0006	-1.53	1.3e-01				NA	NA
			Self harm	0.1269	0.0162	7.85	4.6e-15				2.2e-14	2.7e-13	*	*
Class Diversity	Female	Sleep Disturbances	Intercept	1.4173	0.042	33.76	2.4e-235	9025	8637	388	NA	NA
			Age	-0.0025	0.0005	-4.9	9.7e-07				NA	NA
			Sleep Disturbances	0.1844	0.0362	5.09	3.7e-07				9.6e-07	2.1e-05	*	*
Class Diversity	Female	Suicidal Ideation	Intercept	1.4826	0.0267	55.51	0.0e+00	8762	6352	2410	NA	NA
			Age	-0.0021	0.0005	-4	6.3e-05				NA	NA
			Suicidal Ideation	0.1315	0.0168	7.83	5.6e-15				2.5e-14	3.3e-13	*	*
Class Diversity	Female	Siezure-related Medications	Intercept	1.5886	0.0221	71.78	0.0e+00	9041	597	8444	NA	NA
			Age	-0.0027	0.0005	-5.46	5.0e-08				NA	NA
			Siezure-related Medications	0.251	0.0295	8.5	2.1e-17				1.4e-16	1.2e-15	*	*
Class Diversity	Female	Sleep-related Medications	Intercept	1.6025	0.022	72.75	0.0e+00	9041	637	8404	NA	NA
			Age	-0.0032	0.0005	-6.47	1.0e-10				NA	NA
			Sleep-related Medications	0.3432	0.0287	11.96	1.1e-32				1.2e-31	6.1e-31	*	*
Class Diversity	Female	Type 2 Diabetes	Intercept	1.6011	0.0223	71.86	0.0e+00	9041	267	8774	NA	NA
			Age	-0.0027	0.0005	-5.32	1.1e-07				NA	NA
			Type 2 Diabetes	0.0935	0.0439	2.13	3.3e-02				3.9e-02	1.0e+00	*
Class Diversity	Female	Stomach Ulcers	Intercept	1.5947	0.0222	71.89	0.0e+00	9041	249	8792	NA	NA
			Age	-0.0026	0.0005	-5.19	2.2e-07				NA	NA
			Stomach Ulcers	0.1842	0.0449	4.1	4.1e-05				7.7e-05	2.4e-03	*	*
Class Diversity	Female	Thyroid-related Medications	Intercept	1.6034	0.0223	72.06	0.0e+00	9041	706	8335	NA	NA
			Age	-0.0029	0.0005	-5.65	1.7e-08				NA	NA
			Thyroid-related Medications	0.1031	0.0279	3.7	2.2e-04				3.6e-04	1.3e-02	*	*
Class Diversity	Female	Atypical Subtype	Intercept	1.5796	0.023	68.53	0.0e+00	8605	2186	6419	NA	NA
			Age	-0.0026	0.0005	-5.13	3.0e-07				NA	NA
			Atypical Subtype	0.0823	0.0173	4.77	1.9e-06				3.9e-06	1.1e-04	*	*
Class Diversity	Female	Circadian Subtype	Intercept	1.5538	0.0288	53.89	0.0e+00	6117	1704	4413	NA	NA
			Age	-0.0022	0.0006	-3.49	5.0e-04				NA	NA
			Circadian Subtype	0.0732	0.0203	3.61	3.1e-04				4.9e-04	1.8e-02	*	*
Class Diversity	Female	Number Co-occurring Conditions	Intercept	1.6435	0.0217	75.89	0.0e+00	9041			NA	NA
			Age	-0.0073	0.0005	-13.77	1.1e-42				NA	NA
			Number Co-occurring Conditions	0.124	0.0053	23.26	3.0e-116				1.8e-114	1.8e-114	*	*
Class Diversity	Female	Likely Pregnant	Intercept	1.628	0.0362	44.98	0.0e+00	3612	508	3104	NA	NA
			Age	-0.0034	0.001	-3.36	8.0e-04				NA	NA
			Likely Pregnant	-0.0739	0.0336	-2.2	2.8e-02				3.3e-02	1.0e+00	*
Cumulative Prescription Dispense (days)	Male	ADHD-related Medications	Intercept	437.6	35.77	12.23	1.3e-33	3022	111	2911	NA	NA
			Age	10.2	0.71	14.4	1.7e-45				NA	NA
			ADHD-related Medications	212.8	55.4	3.84	1.2e-04				4.5e-04	6.4e-03	*	*
Cumulative Prescription Dispense (days)	Male	Age	Intercept	458.4	35.43	12.94	2.6e-37	3022			NA	NA
			Age	10	0.71	14.05	1.7e-43				4.3e-42	8.6e-42	*	*
Cumulative Prescription Dispense (days)	Male	Age of MDD Onset	Intercept	470.9	35.72	13.18	1.3e-38	2983			NA	NA
			Age	10.8	0.83	13.01	1.1e-37				NA	NA
			Age of MDD Onset	-2.1	0.88	-2.34	2.0e-02				4.0e-02	1.0e+00	*
Cumulative Prescription Dispense (days)	Male	Appetite/Weight Change	Intercept	404.3	42.57	9.5	4.2e-21	3019	2437	582	NA	NA
			Age	10.1	0.71	14.17	3.4e-44				NA	NA
			Appetite/Weight Change	61.3	26.4	2.32	2.0e-02				4.0e-02	1.0e+00	*
Cumulative Prescription Dispense (days)	Male	Analgesics-related Medications	Intercept	469.3	34.85	13.47	3.5e-40	3022	764	2258	NA	NA
			Age	8.4	0.71	11.83	1.4e-31				NA	NA
			Analgesics-related Medications	246.9	24.04	10.27	2.4e-24				2.5e-23	1.2e-22	*	*
Cumulative Prescription Dispense (days)	Male	Anxiety-related Medications	Intercept	439.5	35.27	12.46	8.7e-35	3022	447	2575	NA	NA
			Age	9.7	0.71	13.83	3.3e-42				NA	NA
			Anxiety-related Medications	200.6	29.08	6.9	6.3e-12				4.0e-11	3.2e-10	*	*
Cumulative Prescription Dispense (days)	Male	Asthma/COPD-related Medications	Intercept	458.7	35.22	13.02	9.2e-38	3022	350	2672	NA	NA
			Age	9.5	0.71	13.37	1.3e-39				NA	NA
			Asthma/COPD-related Medications	196.6	32.49	6.05	1.6e-09				7.6e-09	8.3e-08	*	*
Cumulative Prescription Dispense (days)	Male	Augmentation	Intercept	417.8	34.97	11.95	3.5e-32	3022	439	2583	NA	NA
			Age	9.9	0.7	14.17	3.6e-44				NA	NA
			Augmentation	314	28.94	10.85	6.1e-27				7.8e-26	3.1e-25	*	*
Cumulative Prescription Dispense (days)	Male	Body Mass Index	Intercept	148.5	62.12	2.39	1.7e-02	2678			NA	NA
			Age	9.1	0.75	12.25	1.3e-33				NA	NA
			Body Mass Index	12	1.87	6.42	1.6e-10				8.2e-10	8.2e-09	*	*
Cumulative Prescription Dispense (days)	Male	Cancer-related Medications	Intercept	459.8	35.44	12.97	1.7e-37	3022	27	2995	NA	NA
			Age	9.9	0.71	13.95	6.4e-43				NA	NA
			Cancer-related Medications	166	110.58	1.5	1.3e-01				1.9e-01	1.0e+00
Cumulative Prescription Dispense (days)	Male	Cardiovascular-related Medications	Intercept	528.1	36.24	14.57	1.5e-46	3022	974	2048	NA	NA
			Age	7.2	0.79	9.17	8.2e-20				NA	NA
			Cardiovascular-related Medications	190.4	24.69	7.71	1.7e-14				1.4e-13	8.5e-13	*	*
Cumulative Prescription Dispense (days)	Male	Death Thoughts	Intercept	415.2	43.81	9.48	5.1e-21	2994	2443	551	NA	NA
			Age	10.1	0.72	14.06	1.5e-43				NA	NA
			Death Thoughts	46.4	27.04	1.72	8.6e-02				1.4e-01	1.0e+00
Cumulative Prescription Dispense (days)	Male	Depressed 2-Weeks	Intercept	312.9	116.58	2.68	7.3e-03	3020	2993	27	NA	NA
			Age	10	0.71	14.06	1.5e-43				NA	NA
			Depressed 2-Weeks	145.5	110.56	1.32	1.9e-01				2.5e-01	1.0e+00
Cumulative Prescription Dispense (days)	Male	Drinks over 3 Months	Intercept	457.4	39.47	11.59	2.8e-30	2437			NA	NA
			Age	10.2	0.79	12.87	1.1e-36				NA	NA
			Drinks over 3 Months	-0.5	0.41	-1.26	2.1e-01				2.7e-01	1.0e+00
Cumulative Prescription Dispense (days)	Male	ADHD	Intercept	459.5	36.18	12.7	4.8e-36	3022	195	2827	NA	NA
			Age	10	0.72	13.91	1.2e-42				NA	NA
			ADHD	-6.4	42.68	-0.15	8.8e-01				9.0e-01	1.0e+00
Cumulative Prescription Dispense (days)	Male	Anxiety Disorder	Intercept	401.4	38.49	10.43	4.9e-25	3022	1527	1495	NA	NA
			Age	10.3	0.71	14.46	6.9e-46				NA	NA
			Anxiety Disorder	78.5	20.94	3.75	1.8e-04				6.2e-04	9.3e-03	*	*
Cumulative Prescription Dispense (days)	Male	Bipolar Disorder	Intercept	453.1	35.55	12.74	2.9e-36	3022	384	2638	NA	NA
			Age	9.9	0.71	14.01	3.1e-43				NA	NA
			Bipolar Disorder	54.3	31.2	1.74	8.2e-02				1.4e-01	1.0e+00
Cumulative Prescription Dispense (days)	Male	Obsessive-compulsive Disorder	Intercept	446.7	35.65	12.53	3.8e-35	3022	154	2868	NA	NA
			Age	10.1	0.71	14.2	2.4e-44				NA	NA
			Obsessive-compulsive Disorder	130.8	47.27	2.77	5.7e-03				1.4e-02	2.9e-01	*
Cumulative Prescription Dispense (days)	Male	Personality Disorder	Intercept	455.9	35.6	12.81	1.3e-36	3022	128	2894	NA	NA
			Age	10	0.71	14.07	1.4e-43				NA	NA
			Personality Disorder	38.7	51.64	0.75	4.5e-01				5.6e-01	1.0e+00
Cumulative Prescription Dispense (days)	Male	Epilepsy	Intercept	456	35.45	12.86	6.7e-37	3022	56	2966	NA	NA
			Age	10	0.71	14.06	1.6e-43				NA	NA
			Epilepsy	128.2	77.03	1.66	9.6e-02				1.5e-01	1.0e+00
Cumulative Prescription Dispense (days)	Male	Back pain	Intercept	454.5	35.45	12.82	1.1e-36	3022	1203	1819	NA	NA
			Age	9.6	0.72	13.31	2.5e-39				NA	NA
			Back pain	50.3	21.65	2.32	2.0e-02				4.0e-02	1.0e+00	*
Cumulative Prescription Dispense (days)	Male	Chronic pain	Intercept	458.2	35.44	12.93	2.9e-37	3022	284	2738	NA	NA
			Age	9.9	0.71	13.95	6.9e-43				NA	NA
			Chronic pain	20.4	35.76	0.57	5.7e-01				6.6e-01	1.0e+00
Cumulative Prescription Dispense (days)	Male	Chronic Fatigue Syndrome	Intercept	458.3	35.44	12.93	2.9e-37	3022	144	2878	NA	NA
			Age	10	0.71	14.01	3.2e-43				NA	NA
			Chronic Fatigue Syndrome	20.1	48.87	0.41	6.8e-01				7.5e-01	1.0e+00
Cumulative Prescription Dispense (days)	Male	Seasonal Affective Disorder	Intercept	457.9	35.45	12.91	3.5e-37	3022	67	2955	NA	NA
			Age	10	0.71	14.04	1.9e-43				NA	NA
			Seasonal Affective Disorder	35.3	70.59	0.5	6.2e-01				7.0e-01	1.0e+00
Cumulative Prescription Dispense (days)	Male	Schizophrenia	Intercept	453.4	35.5	12.77	2e-36	3022	54	2968	NA	NA
			Age	10	0.71	14.12	7.2e-44				NA	NA
			Schizophrenia	161.2	78.44	2.06	4.0e-02				7.0e-02	1.0e+00
Cumulative Prescription Dispense (days)	Male	Substance Use Disorder	Intercept	458.8	35.55	12.91	3.9e-37	3022	168	2854	NA	NA
			Age	10	0.71	14.05	1.8e-43				NA	NA
			Substance Use Disorder	-5.5	45.36	-0.12	9.0e-01				9.0e-01	1.0e+00
Cumulative Prescription Dispense (days)	Male	Diabetes-related Medications	Intercept	487.2	35.32	13.79	5.1e-42	3022	264	2758	NA	NA
			Age	8.9	0.72	12.32	4.4e-34				NA	NA
			Diabetes-related Medications	279.4	37.28	7.5	8.6e-14				6.3e-13	4.4e-12	*	*
Cumulative Prescription Dispense (days)	Male	Dyslipidemia-related Medications	Intercept	568	36.2	15.69	2.1e-53	3022	736	2286	NA	NA
			Age	6.2	0.78	7.98	2.1e-15				NA	NA
			Dyslipidemia-related Medications	288.2	26.54	10.86	5.6e-27				7.8e-26	2.9e-25	*	*
Cumulative Prescription Dispense (days)	Male	Education level	Intercept	472.1	63.03	7.49	9.1e-14	2880			NA	NA
			Age	9.9	0.72	13.68	2.7e-41				NA	NA
			Education level	-2.3	8.97	-0.26	7.9e-01				8.6e-01	1.0e+00
Cumulative Prescription Dispense (days)	Male	Fatigued	Intercept	448	58.91	7.6	3.8e-14	3018	2876	142	NA	NA
			Age	10	0.71	14.07	1.4e-43				NA	NA
			Fatigued	10.8	49.11	0.22	8.3e-01				8.8e-01	1.0e+00
Cumulative Prescription Dispense (days)	Male	Guilty Feelings	Intercept	401.2	54.26	7.39	1.8e-13	2991	2778	213	NA	NA
			Age	10	0.72	14.02	2.8e-43				NA	NA
			Guilty Feelings	59	40.72	1.45	1.5e-01				2.0e-01	1.0e+00
Cumulative Prescription Dispense (days)	Male	Hepatic-related Medications	Intercept	457.8	35.38	12.94	2.6e-37	3022	45	2977	NA	NA
			Age	9.9	0.71	13.97	5.2e-43				NA	NA
			Hepatic-related Medications	265.6	85.72	3.1	2.0e-03				5.0e-03	1.0e-01	*
Cumulative Prescription Dispense (days)	Male	Immunosuppressants	Intercept	458	35.44	12.92	3.2e-37	3022	36	2986	NA	NA
			Age	10	0.71	14.04	1.9e-43				NA	NA
			Immunosuppressants	62.2	95.8	0.65	5.2e-01				6.1e-01	1.0e+00
Cumulative Prescription Dispense (days)	Male	Low Interest 2-Weeks	Intercept	419.3	69.52	6.03	1.8e-09	3012	2917	95	NA	NA
			Age	10	0.71	14	3.6e-43				NA	NA
			Low Interest 2-Weeks	41.3	59.68	0.69	4.9e-01				5.9e-01	1.0e+00
Cumulative Prescription Dispense (days)	Male	Migraines or Headaches	Intercept	428	44.39	9.64	1.4e-21	2275	1284	991	NA	NA
			Age	10	0.83	12.12	8.6e-33				NA	NA
			Migraines or Headaches	55.5	24.23	2.29	2.2e-02				4.2e-02	1.0e+00	*
Cumulative Prescription Dispense (days)	Male	Movement Changes	Intercept	416.2	40.71	10.22	3.9e-24	3002	2272	730	NA	NA
			Age	10.1	0.71	14.25	1.2e-44				NA	NA
			Movement Changes	46.5	24.28	1.92	5.6e-02				9.4e-02	1.0e+00
Cumulative Prescription Dispense (days)	Male	No Focus	Intercept	455.3	54.64	8.33	1.2e-16	2991	2800	191	NA	NA
			Age	9.9	0.71	13.89	1.6e-42				NA	NA
			No Focus	6.9	42.72	0.16	8.7e-01				9.0e-01	1.0e+00
Cumulative Prescription Dispense (days)	Male	Physical health	Intercept	622.4	52.73	11.8	2.5e-31	2516			NA	NA
			Age	10	0.77	12.86	1.0e-36				NA	NA
			Physical health	-50.5	11.7	-4.32	1.6e-05				6.4e-05	8.3e-04	*	*
Cumulative Prescription Dispense (days)	Male	Regular Smoker	Intercept	380.3	49.31	7.71	2.1e-14	1682	1308	374	NA	NA
			Age	10.4	0.98	10.52	4.1e-25				NA	NA
			Regular Smoker	84.3	34.66	2.43	1.5e-02				3.4e-02	7.7e-01	*
Cumulative Prescription Dispense (days)	Male	Recurrent 2-Weeks of MDD	Intercept	299.3	62.15	4.82	1.5e-06	2976	2848	128	NA	NA
			Age	10.1	0.72	14.05	1.8e-43				NA	NA
			Recurrent 2-Weeks of MDD	160.6	51.57	3.11	1.9e-03				5.0e-03	9.5e-02	*
Cumulative Prescription Dispense (days)	Male	Self harm	Intercept	416.3	40.3	10.33	1.3e-24	2970	995	1975	NA	NA
			Age	10.4	0.75	13.9	1.3e-42				NA	NA
			Self harm	62.8	23.28	2.7	7.1e-03				1.6e-02	3.6e-01	*
Cumulative Prescription Dispense (days)	Male	Sleep Disturbances	Intercept	402.8	51.95	7.75	1.2e-14	3007	2792	215	NA	NA
			Age	9.9	0.71	13.93	9.2e-43				NA	NA
			Sleep Disturbances	62.2	40.38	1.54	1.2e-01				1.8e-01	1.0e+00
Cumulative Prescription Dispense (days)	Male	Suicidal Ideation	Intercept	422.8	41.18	10.27	2.5e-24	2966	2125	841	NA	NA
			Age	10	0.72	13.92	1.0e-42				NA	NA
			Suicidal Ideation	48.2	23.35	2.07	3.9e-02				7.0e-02	1.0e+00
Cumulative Prescription Dispense (days)	Male	Siezure-related Medications	Intercept	444.1	35.25	12.6	1.6e-35	3022	216	2806	NA	NA
			Age	9.9	0.7	14.01	2.9e-43				NA	NA
			Siezure-related Medications	266.1	40.06	6.64	3.7e-11				2.1e-10	1.9e-09	*	*
Cumulative Prescription Dispense (days)	Male	Sleep-related Medications	Intercept	460.3	35.32	13.03	8.3e-38	3022	202	2820	NA	NA
			Age	9.7	0.71	13.61	5.5e-41				NA	NA
			Sleep-related Medications	186.3	41.67	4.47	8.1e-06				3.4e-05	4.1e-04	*	*
Cumulative Prescription Dispense (days)	Male	Type 2 Diabetes	Intercept	469.8	35.56	13.21	8.7e-39	3022	161	2861	NA	NA
			Age	9.6	0.72	13.29	3.3e-39				NA	NA
			Type 2 Diabetes	149.6	46.94	3.19	1.5e-03				4.1e-03	7.4e-02	*
Cumulative Prescription Dispense (days)	Male	Stomach Ulcers	Intercept	457.8	35.42	12.92	3.1e-37	3022	100	2922	NA	NA
			Age	9.9	0.71	13.97	5.2e-43				NA	NA
			Stomach Ulcers	95	58.14	1.63	1.0e-01				1.5e-01	1.0e+00
Cumulative Prescription Dispense (days)	Male	Thyroid-related Medications	Intercept	463.1	35.41	13.08	4.5e-38	3022	81	2941	NA	NA
			Age	9.8	0.71	13.71	1.5e-41				NA	NA
			Thyroid-related Medications	206.5	64.53	3.2	1.4e-03				4.1e-03	7.1e-02	*
Cumulative Prescription Dispense (days)	Male	Atypical Subtype	Intercept	437.5	36.49	11.99	2.3e-32	2901	602	2299	NA	NA
			Age	10.1	0.72	13.95	7.8e-43				NA	NA
			Atypical Subtype	83.7	26.05	3.22	1.3e-03				4.1e-03	6.7e-02	*
Cumulative Prescription Dispense (days)	Male	Circadian Subtype	Intercept	436.7	46.01	9.49	5.9e-21	2100	432	1668	NA	NA
			Age	10.2	0.88	11.62	2.7e-30				NA	NA
			Circadian Subtype	42.2	31.68	1.33	1.8e-01				2.5e-01	1.0e+00
Cumulative Prescription Dispense (days)	Male	Number Co-occurring Conditions	Intercept	540.7	34.21	15.8	4e-54	3022			NA	NA
			Age	4.7	0.75	6.29	3.7e-10				NA	NA
			Number Co-occurring Conditions	120.6	7.12	16.94	1.5e-61				7.6e-60	7.6e-60	*	*
Medication Diversity	Male	ADHD-related Medications	Intercept	2.0878	0.0659	31.69	1.4e-190	3022	111	2911	NA	NA
			Age	-0.0069	0.0013	-5.23	1.8e-07				NA	NA
			ADHD-related Medications	0.2872	0.102	2.81	4.9e-03				1.1e-02	2.5e-01	*
Medication Diversity	Male	Age	Intercept	2.116	0.0652	32.46	1.5e-198	3022			NA	NA
			Age	-0.0072	0.0013	-5.54	3.4e-08				2.1e-07	1.7e-06	*	*
Medication Diversity	Male	Age of MDD Onset	Intercept	2.1088	0.0659	32.01	1.7e-193	2983			NA	NA
			Age	-0.0096	0.0015	-6.26	4.5e-10				NA	NA
			Age of MDD Onset	0.0047	0.0016	2.86	4.3e-03				9.9e-03	2.2e-01	*
Medication Diversity	Male	Appetite/Weight Change	Intercept	1.9759	0.0783	25.25	9.6e-128	3019	2437	582	NA	NA
			Age	-0.0069	0.0013	-5.31	1.2e-07				NA	NA
			Appetite/Weight Change	0.1566	0.0485	3.23	1.3e-03				4.0e-03	6.5e-02	*
Medication Diversity	Male	Analgesics-related Medications	Intercept	2.1378	0.0639	33.46	4.2e-209	3022	764	2258	NA	NA
			Age	-0.0103	0.0013	-7.89	4.1e-15				NA	NA
			Analgesics-related Medications	0.4984	0.0441	11.31	4.4e-29				7.5e-28	2.3e-27	*	*
Medication Diversity	Male	Anxiety-related Medications	Intercept	2.0396	0.0629	32.41	4.7e-198	3022	447	2575	NA	NA
			Age	-0.0081	0.0013	-6.46	1.2e-10				NA	NA
			Anxiety-related Medications	0.8066	0.0519	15.55	1.7e-52				8.6e-51	8.6e-51	*	*
Medication Diversity	Male	Asthma/COPD-related Medications	Intercept	2.1164	0.0649	32.59	7.1e-200	3022	350	2672	NA	NA
			Age	-0.0079	0.0013	-6.07	1.5e-09				NA	NA
			Asthma/COPD-related Medications	0.2901	0.0599	4.84	1.3e-06				6.2e-06	6.8e-05	*	*
Medication Diversity	Male	Augmentation	Intercept	2.0484	0.0646	31.73	6.2e-191	3022	439	2583	NA	NA
			Age	-0.0074	0.0013	-5.76	9.4e-09				NA	NA
			Augmentation	0.5227	0.0534	9.78	2.9e-22				3.6e-21	1.5e-20	*	*
Medication Diversity	Male	Body Mass Index	Intercept	1.989	0.1167	17.05	5.9e-62	2678			NA	NA
			Age	-0.0075	0.0014	-5.36	9.2e-08				NA	NA
			Body Mass Index	0.0044	0.0035	1.26	2.1e-01				2.7e-01	1.0e+00
Medication Diversity	Male	Cancer-related Medications	Intercept	2.1198	0.0652	32.54	2.6e-199	3022	27	2995	NA	NA
			Age	-0.0074	0.0013	-5.66	1.6e-08				NA	NA
			Cancer-related Medications	0.4813	0.2033	2.37	1.8e-02				3.0e-02	9.2e-01	*
Medication Diversity	Male	Cardiovascular-related Medications	Intercept	2.1818	0.0671	32.49	7.1e-199	3022	974	2048	NA	NA
			Age	-0.0098	0.0015	-6.73	2.1e-11				NA	NA
			Cardiovascular-related Medications	0.18	0.0457	3.93	8.5e-05				3.3e-04	4.3e-03	*	*
Medication Diversity	Male	Death Thoughts	Intercept	1.9919	0.0808	24.66	2.0e-122	2994	2443	551	NA	NA
			Age	-0.0069	0.0013	-5.23	1.9e-07				NA	NA
			Death Thoughts	0.1317	0.0498	2.64	8.3e-03				1.6e-02	4.2e-01	*
Medication Diversity	Male	Depressed 2-Weeks	Intercept	2.1367	0.2145	9.96	5.0e-23	3020	2993	27	NA	NA
			Age	-0.0073	0.0013	-5.56	3.0e-08				NA	NA
			Depressed 2-Weeks	-0.0192	0.2034	-0.09	9.2e-01				9.2e-01	1.0e+00
Medication Diversity	Male	Drinks over 3 Months	Intercept	2.1123	0.073	28.95	1.2e-158	2437			NA	NA
			Age	-0.0064	0.0015	-4.4	1.1e-05				NA	NA
			Drinks over 3 Months	-0.0024	0.0008	-3.08	2.1e-03				6.0e-03	1.1e-01	*
Medication Diversity	Male	ADHD	Intercept	2.0976	0.0665	31.52	8.6e-189	3022	195	2827	NA	NA
			Age	-0.007	0.0013	-5.31	1.2e-07				NA	NA
			ADHD	0.1071	0.0785	1.36	1.7e-01				2.3e-01	1.0e+00
Medication Diversity	Male	Anxiety Disorder	Intercept	1.9768	0.0707	27.96	3.3e-153	3022	1527	1495	NA	NA
			Age	-0.0063	0.0013	-4.83	1.5e-06				NA	NA
			Anxiety Disorder	0.1914	0.0384	4.98	6.8e-07				3.5e-06	3.5e-05	*	*
Medication Diversity	Male	Bipolar Disorder	Intercept	2.1025	0.0654	32.16	2.3e-195	3022	384	2638	NA	NA
			Age	-0.0073	0.0013	-5.6	2.3e-08				NA	NA
			Bipolar Disorder	0.1364	0.0574	2.38	1.7e-02				3.0e-02	8.9e-01	*
Medication Diversity	Male	Obsessive-compulsive Disorder	Intercept	2.0916	0.0656	31.9	9.9e-193	3022	154	2868	NA	NA
			Age	-0.007	0.0013	-5.37	8.7e-08				NA	NA
			Obsessive-compulsive Disorder	0.2705	0.0869	3.11	1.9e-03				5.6e-03	9.6e-02	*
Medication Diversity	Male	Personality Disorder	Intercept	2.0846	0.0652	31.96	2.6e-193	3022	128	2894	NA	NA
			Age	-0.007	0.0013	-5.37	8.4e-08				NA	NA
			Personality Disorder	0.4735	0.0946	5	5.9e-07				3.4e-06	3.0e-05	*	*
Medication Diversity	Male	Epilepsy	Intercept	2.1119	0.0652	32.38	1.1e-197	3022	56	2966	NA	NA
			Age	-0.0072	0.0013	-5.54	3.4e-08				NA	NA
			Epilepsy	0.2143	0.1417	1.51	1.3e-01				1.8e-01	1.0e+00
Medication Diversity	Male	Back pain	Intercept	2.1144	0.0653	32.4	7.2e-198	3022	1203	1819	NA	NA
			Age	-0.0074	0.0013	-5.52	3.6e-08				NA	NA
			Back pain	0.02	0.0399	0.5	6.2e-01				6.4e-01	1.0e+00
Medication Diversity	Male	Chronic pain	Intercept	2.1145	0.0651	32.46	1.6e-198	3022	284	2738	NA	NA
			Age	-0.0075	0.0013	-5.71	1.2e-08				NA	NA
			Chronic pain	0.1459	0.0657	2.22	2.7e-02				4.1e-02	1.0e+00	*
Medication Diversity	Male	Chronic Fatigue Syndrome	Intercept	2.1155	0.0652	32.45	2.1e-198	3022	144	2878	NA	NA
			Age	-0.0073	0.0013	-5.56	3.0e-08				NA	NA
			Chronic Fatigue Syndrome	0.0497	0.0899	0.55	5.8e-01				6.3e-01	1.0e+00
Medication Diversity	Male	Seasonal Affective Disorder	Intercept	2.1197	0.0652	32.51	4.4e-199	3022	67	2955	NA	NA
			Age	-0.0072	0.0013	-5.51	3.8e-08				NA	NA
			Seasonal Affective Disorder	-0.2298	0.1298	-1.77	7.7e-02				1.1e-01	1.0e+00
Medication Diversity	Male	Schizophrenia	Intercept	2.1053	0.0653	32.25	2.8e-196	3022	54	2968	NA	NA
			Age	-0.0071	0.0013	-5.46	5.0e-08				NA	NA
			Schizophrenia	0.3406	0.1443	2.36	1.8e-02				3.0e-02	9.3e-01	*
Medication Diversity	Male	Substance Use Disorder	Intercept	2.102	0.0653	32.18	1.3e-195	3022	168	2854	NA	NA
			Age	-0.0072	0.0013	-5.52	3.7e-08				NA	NA
			Substance Use Disorder	0.2261	0.0834	2.71	6.7e-03				1.4e-02	3.4e-01	*
Medication Diversity	Male	Diabetes-related Medications	Intercept	2.1339	0.0655	32.57	1.1e-199	3022	264	2758	NA	NA
			Age	-0.0079	0.0013	-5.94	3.1e-09				NA	NA
			Diabetes-related Medications	0.174	0.0691	2.52	1.2e-02				2.2e-02	6.1e-01	*
Medication Diversity	Male	Dyslipidemia-related Medications	Intercept	2.1601	0.0678	31.85	3.7e-192	3022	736	2286	NA	NA
			Age	-0.0087	0.0015	-6	2.2e-09				NA	NA
			Dyslipidemia-related Medications	0.116	0.0497	2.33	2.0e-02				3.1e-02	1.0e+00	*
Medication Diversity	Male	Education level	Intercept	2.7669	0.1157	23.92	1.7e-115	2880			NA	NA
			Age	-0.008	0.0013	-6.05	1.7e-09				NA	NA
			Education level	-0.1109	0.0165	-6.74	1.9e-11				1.4e-10	9.6e-10	*	*
Medication Diversity	Male	Fatigued	Intercept	2.0513	0.1085	18.91	1.7e-75	3018	2876	142	NA	NA
			Age	-0.0072	0.0013	-5.5	4.0e-08				NA	NA
			Fatigued	0.0668	0.0904	0.74	4.6e-01				5.3e-01	1.0e+00
Medication Diversity	Male	Guilty Feelings	Intercept	2.0673	0.1002	20.63	1.7e-88	2991	2778	213	NA	NA
			Age	-0.0073	0.0013	-5.49	4.3e-08				NA	NA
			Guilty Feelings	0.0537	0.0752	0.71	4.8e-01				5.4e-01	1.0e+00
Medication Diversity	Male	Hepatic-related Medications	Intercept	2.1146	0.065	32.51	4.6e-199	3022	45	2977	NA	NA
			Age	-0.0074	0.0013	-5.67	1.6e-08				NA	NA
			Hepatic-related Medications	0.5992	0.1576	3.8	1.5e-04				5.3e-04	7.5e-03	*	*
Medication Diversity	Male	Immunosuppressants	Intercept	2.1154	0.0652	32.44	2.4e-198	3022	36	2986	NA	NA
			Age	-0.0072	0.0013	-5.54	3.3e-08				NA	NA
			Immunosuppressants	0.0754	0.1763	0.43	6.7e-01				6.8e-01	1.0e+00
Medication Diversity	Male	Low Interest 2-Weeks	Intercept	1.7797	0.1276	13.95	6.4e-43	3012	2917	95	NA	NA
			Age	-0.0068	0.0013	-5.23	1.8e-07				NA	NA
			Low Interest 2-Weeks	0.3281	0.1095	3	2.8e-03				7.0e-03	1.4e-01	*
Medication Diversity	Male	Migraines or Headaches	Intercept	2.0778	0.0809	25.68	6.0e-128	2275	1284	991	NA	NA
			Age	-0.0075	0.0015	-4.97	7.4e-07				NA	NA
			Migraines or Headaches	0.0678	0.0442	1.53	1.3e-01				1.7e-01	1.0e+00
Medication Diversity	Male	Movement Changes	Intercept	2.0051	0.0751	26.72	3.1e-141	3002	2272	730	NA	NA
			Age	-0.007	0.0013	-5.37	8.4e-08				NA	NA
			Movement Changes	0.1356	0.0448	3.03	2.5e-03				6.6e-03	1.3e-01	*
Medication Diversity	Male	No Focus	Intercept	2.0524	0.1008	20.36	2.3e-86	2991	2800	191	NA	NA
			Age	-0.0073	0.0013	-5.55	3.1e-08				NA	NA
			No Focus	0.0719	0.0788	0.91	3.6e-01				4.3e-01	1.0e+00
Medication Diversity	Male	Physical health	Intercept	2.6132	0.097	26.94	1.1e-140	2516			NA	NA
			Age	-0.0072	0.0014	-5.07	4.3e-07				NA	NA
			Physical health	-0.1579	0.0215	-7.34	2.9e-13				2.5e-12	1.5e-11	*	*
Medication Diversity	Male	Regular Smoker	Intercept	2.1241	0.091	23.35	1.2e-104	1682	1308	374	NA	NA
			Age	-0.0095	0.0018	-5.22	2.0e-07				NA	NA
			Regular Smoker	0.1189	0.0639	1.86	6.3e-02				9.2e-02	1.0e+00
Medication Diversity	Male	Recurrent 2-Weeks of MDD	Intercept	1.894	0.1148	16.5	1.4e-58	2976	2848	128	NA	NA
			Age	-0.0071	0.0013	-5.4	7.2e-08				NA	NA
			Recurrent 2-Weeks of MDD	0.2291	0.0952	2.41	1.6e-02				3.0e-02	8.3e-01	*
Medication Diversity	Male	Self harm	Intercept	2.0341	0.0744	27.35	4.1e-147	2970	995	1975	NA	NA
			Age	-0.0063	0.0014	-4.58	4.9e-06				NA	NA
			Self harm	0.115	0.043	2.68	7.5e-03				1.5e-02	3.8e-01	*
Medication Diversity	Male	Sleep Disturbances	Intercept	1.8895	0.0957	19.75	1.1e-81	3007	2792	215	NA	NA
			Age	-0.0071	0.0013	-5.45	5.6e-08				NA	NA
			Sleep Disturbances	0.2406	0.0744	3.23	1.2e-03				4.0e-03	6.3e-02	*
Medication Diversity	Male	Suicidal Ideation	Intercept	2.0423	0.0758	26.96	2.5e-143	2966	2125	841	NA	NA
			Age	-0.007	0.0013	-5.3	1.3e-07				NA	NA
			Suicidal Ideation	0.0851	0.043	1.98	4.8e-02				7.2e-02	1.0e+00
Medication Diversity	Male	Siezure-related Medications	Intercept	2.0982	0.0651	32.23	4.1e-196	3022	216	2806	NA	NA
			Age	-0.0073	0.0013	-5.64	1.8e-08				NA	NA
			Siezure-related Medications	0.3301	0.074	4.46	8.4e-06				3.6e-05	4.3e-04	*	*
Medication Diversity	Male	Sleep-related Medications	Intercept	2.1233	0.0642	33.05	9.6e-205	3022	202	2820	NA	NA
			Age	-0.0084	0.0013	-6.49	9.8e-11				NA	NA
			Sleep-related Medications	0.7216	0.0758	9.52	3.3e-21				3.4e-20	1.7e-19	*	*
Medication Diversity	Male	Type 2 Diabetes	Intercept	2.1235	0.0655	32.41	4.8e-198	3022	161	2861	NA	NA
			Age	-0.0075	0.0013	-5.65	1.8e-08				NA	NA
			Type 2 Diabetes	0.0986	0.0865	1.14	2.5e-01				3.1e-01	1.0e+00
Medication Diversity	Male	Stomach Ulcers	Intercept	2.1156	0.0652	32.45	2.0e-198	3022	100	2922	NA	NA
			Age	-0.0073	0.0013	-5.55	3.0e-08				NA	NA
			Stomach Ulcers	0.057	0.107	0.53	5.9e-01				6.3e-01	1.0e+00
Medication Diversity	Male	Thyroid-related Medications	Intercept	2.124	0.0652	32.6	5.7e-200	3022	81	2941	NA	NA
			Age	-0.0076	0.0013	-5.8	7.5e-09				NA	NA
			Thyroid-related Medications	0.3508	0.1187	2.95	3.2e-03				7.7e-03	1.6e-01	*
Medication Diversity	Male	Atypical Subtype	Intercept	2.0851	0.0678	30.77	3.8e-180	2901	602	2299	NA	NA
			Age	-0.0068	0.0013	-5.09	3.8e-07				NA	NA
			Atypical Subtype	0.0598	0.0484	1.24	2.2e-01				2.7e-01	1.0e+00
Medication Diversity	Male	Circadian Subtype	Intercept	2.0911	0.0846	24.71	1.5e-118	2100	432	1668	NA	NA
			Age	-0.0073	0.0016	-4.5	7.3e-06				NA	NA
			Circadian Subtype	0.0373	0.0583	0.64	5.2e-01				5.8e-01	1.0e+00
Medication Diversity	Male	Number Co-occurring Conditions	Intercept	2.2499	0.0636	35.39	9.5e-230	3022			NA	NA
			Age	-0.0158	0.0014	-11.41	1.6e-29				NA	NA
			Number Co-occurring Conditions	0.1963	0.0132	14.84	3.8e-48				9.6e-47	1.9e-46	*	*
Class Diversity	Male	ADHD-related Medications	Intercept	1.6546	0.0455	36.36	2.3e-240	3022	111	2911	NA	NA
			Age	-0.0028	0.0009	-3.12	1.8e-03				NA	NA
			ADHD-related Medications	0.1349	0.0705	1.91	5.6e-02				8.9e-02	1.0e+00
Class Diversity	Male	Age	Intercept	1.6678	0.045	37.06	3.8e-248	3022			NA	NA
			Age	-0.003	0.0009	-3.33	8.8e-04				2.6e-03	4.5e-02	*	*
Class Diversity	Male	Age of MDD Onset	Intercept	1.6618	0.0454	36.61	1.3e-242	2983			NA	NA
			Age	-0.0048	0.0011	-4.58	4.9e-06				NA	NA
			Age of MDD Onset	0.0036	0.0011	3.23	1.3e-03				3.4e-03	6.4e-02	*
Class Diversity	Male	Appetite/Weight Change	Intercept	1.5802	0.054	29.24	1.1e-165	3019	2437	582	NA	NA
			Age	-0.0028	0.0009	-3.12	1.8e-03				NA	NA
			Appetite/Weight Change	0.098	0.0335	2.92	3.5e-03				8.1e-03	1.8e-01	*
Class Diversity	Male	Analgesics-related Medications	Intercept	1.6849	0.0438	38.43	2.2e-263	3022	764	2258	NA	NA
			Age	-0.0054	0.0009	-6.04	1.7e-09				NA	NA
			Analgesics-related Medications	0.3891	0.0302	12.87	6.4e-37				1.1e-35	3.3e-35	*	*
Class Diversity	Male	Anxiety-related Medications	Intercept	1.6213	0.0438	37	2.1e-247	3022	447	2575	NA	NA
			Age	-0.0036	0.0009	-4.05	5.2e-05				NA	NA
			Anxiety-related Medications	0.4913	0.0361	13.6	6.6e-41				1.7e-39	3.3e-39	*	*
Class Diversity	Male	Asthma/COPD-related Medications	Intercept	1.6681	0.0448	37.2	1.3e-249	3022	350	2672	NA	NA
			Age	-0.0035	0.0009	-3.85	1.2e-04				NA	NA
			Asthma/COPD-related Medications	0.1938	0.0414	4.68	2.9e-06				1.5e-05	1.5e-04	*	*
Class Diversity	Male	Augmentation	Intercept	1.6204	0.0445	36.38	1.4e-240	3022	439	2583	NA	NA
			Age	-0.0031	0.0009	-3.52	4.3e-04				NA	NA
			Augmentation	0.3662	0.0369	9.93	6.6e-23				6.8e-22	3.4e-21	*	*
Class Diversity	Male	Body Mass Index	Intercept	1.581	0.0801	19.74	4.1e-81	2678			NA	NA
			Age	-0.0035	0.001	-3.59	3.3e-04				NA	NA
			Body Mass Index	0.0035	0.0024	1.44	1.5e-01				2.0e-01	1.0e+00
Class Diversity	Male	Cancer-related Medications	Intercept	1.6697	0.045	37.11	1.3e-248	3022	27	2995	NA	NA
			Age	-0.0031	0.0009	-3.42	6.3e-04				NA	NA
			Cancer-related Medications	0.2447	0.1404	1.74	8.2e-02				1.2e-01	1.0e+00
Class Diversity	Male	Cardiovascular-related Medications	Intercept	1.716	0.0463	37.03	8.9e-248	3022	974	2048	NA	NA
			Age	-0.0049	0.001	-4.86	1.2e-06				NA	NA
			Cardiovascular-related Medications	0.1317	0.0316	4.17	3.1e-05				1.3e-04	1.6e-03	*	*
Class Diversity	Male	Death Thoughts	Intercept	1.5574	0.0557	27.97	4.1e-153	2994	2443	551	NA	NA
			Age	-0.0027	0.0009	-2.98	2.9e-03				NA	NA
			Death Thoughts	0.118	0.0344	3.43	6.0e-04				2.0e-03	3.1e-02	*	*
Class Diversity	Male	Depressed 2-Weeks	Intercept	1.7224	0.148	11.64	1.2e-30	3020	2993	27	NA	NA
			Age	-0.0031	0.0009	-3.39	7.0e-04				NA	NA
			Depressed 2-Weeks	-0.0526	0.1403	-0.37	7.1e-01				7.4e-01	1.0e+00
Class Diversity	Male	Drinks over 3 Months	Intercept	1.6746	0.0503	33.31	8.0e-201	2437			NA	NA
			Age	-0.0028	0.001	-2.78	5.5e-03				NA	NA
			Drinks over 3 Months	-0.0011	0.0005	-2.16	3.1e-02				5.5e-02	1.0e+00
Class Diversity	Male	ADHD	Intercept	1.6608	0.0459	36.14	5.1e-238	3022	195	2827	NA	NA
			Age	-0.0029	0.0009	-3.2	1.4e-03				NA	NA
			ADHD	0.0412	0.0542	0.76	4.5e-01				5.2e-01	1.0e+00
Class Diversity	Male	Anxiety Disorder	Intercept	1.5726	0.0488	32.22	5.2e-196	3022	1527	1495	NA	NA
			Age	-0.0024	0.0009	-2.64	8.3e-03				NA	NA
			Anxiety Disorder	0.1309	0.0265	4.93	8.6e-07				5.5e-06	4.4e-05	*	*
Class Diversity	Male	Bipolar Disorder	Intercept	1.659	0.0451	36.75	1.0e-244	3022	384	2638	NA	NA
			Age	-0.0031	0.0009	-3.39	7.1e-04				NA	NA
			Bipolar Disorder	0.0888	0.0396	2.24	2.5e-02				4.6e-02	1.0e+00	*
Class Diversity	Male	Obsessive-compulsive Disorder	Intercept	1.6606	0.0453	36.64	1.7e-243	3022	154	2868	NA	NA
			Age	-0.0029	0.0009	-3.25	1.2e-03				NA	NA
			Obsessive-compulsive Disorder	0.0798	0.0601	1.33	1.8e-01				2.3e-01	1.0e+00
Class Diversity	Male	Personality Disorder	Intercept	1.6473	0.0451	36.57	1.2e-242	3022	128	2894	NA	NA
			Age	-0.0028	0.0009	-3.17	1.5e-03				NA	NA
			Personality Disorder	0.3095	0.0653	4.74	2.3e-06				1.3e-05	1.2e-04	*	*
Class Diversity	Male	Epilepsy	Intercept	1.6641	0.045	36.97	4.4e-247	3022	56	2966	NA	NA
			Age	-0.003	0.0009	-3.33	8.8e-04				NA	NA
			Epilepsy	0.1931	0.0978	1.97	4.9e-02				8.0e-02	1.0e+00
Class Diversity	Male	Back pain	Intercept	1.6653	0.045	36.97	4.4e-247	3022	1203	1819	NA	NA
			Age	-0.0032	0.0009	-3.5	4.8e-04				NA	NA
			Back pain	0.0318	0.0275	1.16	2.5e-01				3.1e-01	1.0e+00
Class Diversity	Male	Chronic pain	Intercept	1.6661	0.0449	37.1	1.5e-248	3022	284	2738	NA	NA
			Age	-0.0033	0.0009	-3.65	2.7e-04				NA	NA
			Chronic pain	0.1663	0.0453	3.67	2.5e-04				9.0e-04	1.3e-02	*	*
Class Diversity	Male	Chronic Fatigue Syndrome	Intercept	1.6669	0.045	37.05	5.2e-248	3022	144	2878	NA	NA
			Age	-0.0031	0.0009	-3.42	6.3e-04				NA	NA
			Chronic Fatigue Syndrome	0.1029	0.062	1.66	9.7e-02				1.3e-01	1.0e+00
Class Diversity	Male	Seasonal Affective Disorder	Intercept	1.6705	0.045	37.12	9.5e-249	3022	67	2955	NA	NA
			Age	-0.003	0.0009	-3.31	9.5e-04				NA	NA
			Seasonal Affective Disorder	-0.1662	0.0896	-1.85	6.4e-02				9.8e-02	1.0e+00
Class Diversity	Male	Schizophrenia	Intercept	1.6612	0.0451	36.85	8.9e-246	3022	54	2968	NA	NA
			Age	-0.0029	0.0009	-3.27	1.1e-03				NA	NA
			Schizophrenia	0.2101	0.0996	2.11	3.5e-02				6.0e-02	1.0e+00
Class Diversity	Male	Substance Use Disorder	Intercept	1.6559	0.0451	36.75	1.2e-244	3022	168	2854	NA	NA
			Age	-0.003	0.0009	-3.31	9.5e-04				NA	NA
			Substance Use Disorder	0.1931	0.0575	3.36	7.9e-04				2.5e-03	4.0e-02	*	*
Class Diversity	Male	Diabetes-related Medications	Intercept	1.676	0.0453	37.03	8.0e-248	3022	264	2758	NA	NA
			Age	-0.0033	0.0009	-3.6	3.2e-04				NA	NA
			Diabetes-related Medications	0.0793	0.0478	1.66	9.7e-02				1.3e-01	1.0e+00
Class Diversity	Male	Dyslipidemia-related Medications	Intercept	1.6988	0.0468	36.28	1.5e-239	3022	736	2286	NA	NA
			Age	-0.0041	0.001	-4.04	5.4e-05				NA	NA
			Dyslipidemia-related Medications	0.0816	0.0343	2.38	1.8e-02				3.3e-02	8.9e-01	*
Class Diversity	Male	Education level	Intercept	2.1488	0.0795	27.01	2.0e-143	2880			NA	NA
			Age	-0.0036	0.0009	-3.9	9.9e-05				NA	NA
			Education level	-0.082	0.0113	-7.24	5.6e-13				4.1e-12	2.9e-11	*	*
Class Diversity	Male	Fatigued	Intercept	1.6223	0.0749	21.67	6.7e-97	3018	2876	142	NA	NA
			Age	-0.003	0.0009	-3.3	9.9e-04				NA	NA
			Fatigued	0.0464	0.0624	0.74	4.6e-01				5.2e-01	1.0e+00
Class Diversity	Male	Guilty Feelings	Intercept	1.6114	0.0691	23.31	1.5e-110	2991	2778	213	NA	NA
			Age	-0.003	0.0009	-3.25	1.2e-03				NA	NA
			Guilty Feelings	0.059	0.0519	1.14	2.6e-01				3.1e-01	1.0e+00
Class Diversity	Male	Hepatic-related Medications	Intercept	1.6667	0.0449	37.15	4.6e-249	3022	45	2977	NA	NA
			Age	-0.0031	0.0009	-3.48	5.1e-04				NA	NA
			Hepatic-related Medications	0.4721	0.1087	4.34	1.5e-05				6.7e-05	7.4e-04	*	*
Class Diversity	Male	Immunosuppressants	Intercept	1.6675	0.045	37.04	6.3e-248	3022	36	2986	NA	NA
			Age	-0.003	0.0009	-3.33	8.7e-04				NA	NA
			Immunosuppressants	0.0366	0.1217	0.3	7.6e-01				7.8e-01	1.0e+00
Class Diversity	Male	Low Interest 2-Weeks	Intercept	1.4171	0.0882	16.07	7.8e-56	3012	2917	95	NA	NA
			Age	-0.0027	0.0009	-3.03	2.5e-03				NA	NA
			Low Interest 2-Weeks	0.2463	0.0757	3.26	1.1e-03				3.2e-03	5.8e-02	*
Class Diversity	Male	Migraines or Headaches	Intercept	1.6462	0.0559	29.46	7.0e-162	2275	1284	991	NA	NA
			Age	-0.0033	0.001	-3.17	1.5e-03				NA	NA
			Migraines or Headaches	0.051	0.0305	1.67	9.4e-02				1.3e-01	1.0e+00
Class Diversity	Male	Movement Changes	Intercept	1.5994	0.0518	30.87	6.1e-182	3002	2272	730	NA	NA
			Age	-0.0029	0.0009	-3.2	1.4e-03				NA	NA
			Movement Changes	0.0843	0.0309	2.73	6.4e-03				1.3e-02	3.3e-01	*
Class Diversity	Male	No Focus	Intercept	1.6247	0.0696	23.36	5.9e-111	2991	2800	191	NA	NA
			Age	-0.0031	0.0009	-3.37	7.6e-04				NA	NA
			No Focus	0.0486	0.0544	0.89	3.7e-01				4.4e-01	1.0e+00
Class Diversity	Male	Physical health	Intercept	1.9984	0.0661	30.22	2.4e-171	2516			NA	NA
			Age	-0.0029	0.001	-2.95	3.2e-03				NA	NA
			Physical health	-0.1079	0.0147	-7.36	2.6e-13				2.2e-12	1.3e-11	*	*
Class Diversity	Male	Regular Smoker	Intercept	1.6537	0.0628	26.32	4.3e-128	1682	1308	374	NA	NA
			Age	-0.005	0.0013	-4	6.5e-05				NA	NA
			Regular Smoker	0.1333	0.0442	3.02	2.6e-03				6.3e-03	1.3e-01	*
Class Diversity	Male	Recurrent 2-Weeks of MDD	Intercept	1.5836	0.0791	20.01	1.2e-83	2976	2848	128	NA	NA
			Age	-0.003	0.0009	-3.32	9.0e-04				NA	NA
			Recurrent 2-Weeks of MDD	0.0895	0.0657	1.36	1.7e-01				2.3e-01	1.0e+00
Class Diversity	Male	Self harm	Intercept	1.6064	0.0512	31.36	1.0e-186	2970	995	1975	NA	NA
			Age	-0.0023	0.001	-2.44	1.5e-02				NA	NA
			Self harm	0.0835	0.0296	2.82	4.8e-03				1.0e-02	2.5e-01	*
Class Diversity	Male	Sleep Disturbances	Intercept	1.5124	0.0661	22.89	4.7e-107	3007	2792	215	NA	NA
			Age	-0.0029	0.0009	-3.2	1.4e-03				NA	NA
			Sleep Disturbances	0.1632	0.0513	3.18	1.5e-03				3.8e-03	7.6e-02	*
Class Diversity	Male	Suicidal Ideation	Intercept	1.6018	0.0524	30.59	8.1e-179	2966	2125	841	NA	NA
			Age	-0.0028	0.0009	-3.1	1.9e-03				NA	NA
			Suicidal Ideation	0.0798	0.0297	2.69	7.3e-03				1.4e-02	3.7e-01	*
Class Diversity	Male	Siezure-related Medications	Intercept	1.6567	0.045	36.84	1.2e-245	3022	216	2806	NA	NA
			Age	-0.0031	0.0009	-3.42	6.3e-04				NA	NA
			Siezure-related Medications	0.2066	0.0511	4.04	5.4e-05				2.1e-04	2.8e-03	*	*
Class Diversity	Male	Sleep-related Medications	Intercept	1.6732	0.0442	37.82	1.5e-256	3022	202	2820	NA	NA
			Age	-0.0039	0.0009	-4.35	1.4e-05				NA	NA
			Sleep-related Medications	0.5363	0.0522	10.28	2.3e-24				2.9e-23	1.1e-22	*	*
Class Diversity	Male	Type 2 Diabetes	Intercept	1.6703	0.0452	36.92	1.3e-246	3022	161	2861	NA	NA
			Age	-0.0031	0.0009	-3.38	7.5e-04				NA	NA
			Type 2 Diabetes	0.0327	0.0597	0.55	5.8e-01				6.3e-01	1.0e+00
Class Diversity	Male	Stomach Ulcers	Intercept	1.6675	0.045	37.05	5.4e-248	3022	100	2922	NA	NA
			Age	-0.003	0.0009	-3.36	8.0e-04				NA	NA
			Stomach Ulcers	0.048	0.0739	0.65	5.2e-01				5.7e-01	1.0e+00
Class Diversity	Male	Thyroid-related Medications	Intercept	1.6732	0.045	37.19	1.3e-249	3022	81	2941	NA	NA
			Age	-0.0032	0.0009	-3.59	3.3e-04				NA	NA
			Thyroid-related Medications	0.2373	0.082	2.89	3.8e-03				8.5e-03	2.0e-01	*
Class Diversity	Male	Atypical Subtype	Intercept	1.6466	0.0465	35.43	8.9e-229	2901	602	2299	NA	NA
			Age	-0.0026	0.0009	-2.83	4.7e-03				NA	NA
			Atypical Subtype	0.0058	0.0332	0.18	8.6e-01				8.6e-01	1.0e+00
Class Diversity	Male	Circadian Subtype	Intercept	1.6597	0.0578	28.7	4.2e-153	2100	432	1668	NA	NA
			Age	-0.0033	0.0011	-2.96	3.1e-03				NA	NA
			Circadian Subtype	0.0205	0.0398	0.51	6.1e-01				6.4e-01	1.0e+00
Class Diversity	Male	Number Co-occurring Conditions	Intercept	1.7588	0.0439	40.02	2.1e-281	3022			NA	NA
			Age	-0.0088	0.001	-9.23	5.1e-20				NA	NA
			Number Co-occurring Conditions	0.1335	0.0091	14.6	1.1e-46				5.4e-45	5.4e-45	*	*

## Sheet: Table6
Table 6
Associations between 15 polygenic scores (PGS) and three antidepressant use metrics related to difficult-to-treat depression (DTD) among AGDS MDD participants with valid genotyping data. Associations were run including participants with self-report bipolar disorder (BIP; Full Sample N=8,898) and without self-report BIP (N=7,864). PGS associations are reported in standard deviation (SD) units, sta…
Analysis	Dependent	PGS	Term	estimate	std.error	t.value	P.value	FDR_P	Bonf_P	Sig_FDR	Sig_Bonf
Full_Sample	Cumulative Prescription Dispense (days)	Weighted Combined	(Intercept)	739	281.27	2.63	8.6e-03	NA	NA
			AGE	10.2	0.39	26.35	2.3e-147	NA	NA
			SEX	-91.6	13.13	-6.98	3.2e-12	NA	NA
			PC1	12413.9	21866.1	0.57	5.7e-01	NA	NA
			PC2	1713	7630.75	0.22	8.2e-01	NA	NA
			PC3	-10200.4	7439.59	-1.37	1.7e-01	NA	NA
			std_pgs	0.2	5.67	0.04	9.7e-01	NA	NA
Full_Sample	Cumulative Prescription Dispense (days)	Peptic Ulcer Disease	(Intercept)	740.1	281.03	2.63	8.5e-03	NA	NA
			AGE	10.2	0.39	26.35	2.1e-147	NA	NA
			SEX	-91.6	13.12	-6.98	3.2e-12	NA	NA
			PC1	12314.3	21857.4	0.56	5.7e-01	NA	NA
			PC2	1696.6	7627.43	0.22	8.2e-01	NA	NA
			PC3	-10373.7	7438.26	-1.39	1.6e-01	NA	NA
			std_pgs	-10.5	5.64	-1.86	6.3e-02	3.7e-01	9.4e-01
Full_Sample	Cumulative Prescription Dispense (days)	LRA	(Intercept)	736.7	281.13	2.62	8.8e-03	NA	NA
			AGE	10.2	0.39	26.34	2.5e-147	NA	NA
			SEX	-91.7	13.12	-6.98	3.1e-12	NA	NA
			PC1	12415	21861.3	0.57	5.7e-01	NA	NA
			PC2	1780.4	7630.07	0.23	8.2e-01	NA	NA
			PC3	-10138	7440.05	-1.36	1.7e-01	NA	NA
			std_pgs	-3	5.61	-0.53	5.9e-01	9.9e-01	1.0e+00
Full_Sample	Cumulative Prescription Dispense (days)	ADHD	(Intercept)	764.1	281.51	2.71	6.7e-03	NA	NA
			AGE	10.2	0.39	26.34	2.7e-147	NA	NA
			SEX	-92.1	13.13	-7.02	2.4e-12	NA	NA
			PC1	13053.7	21862.4	0.6	5.5e-01	NA	NA
			PC2	1120.4	7637.3	0.15	8.8e-01	NA	NA
			PC3	-10393.2	7439.16	-1.4	1.6e-01	NA	NA
			std_pgs	-8.8	5.72	-1.55	1.2e-01	3.7e-01	1.0e+00
Full_Sample	Cumulative Prescription Dispense (days)	Anorexia	(Intercept)	745.5	282.98	2.63	8.4e-03	NA	NA
			AGE	10.2	0.39	26.35	2.1e-147	NA	NA
			SEX	-91.6	13.12	-6.98	3.1e-12	NA	NA
			PC1	12833.4	21967.7	0.58	5.6e-01	NA	NA
			PC2	1655.5	7633.74	0.22	8.3e-01	NA	NA
			PC3	-10235.6	7441.1	-1.38	1.7e-01	NA	NA
			std_pgs	-1.1	5.73	-0.19	8.5e-01	9.9e-01	1.0e+00
Full_Sample	Cumulative Prescription Dispense (days)	C-reactive protein	(Intercept)	739.2	281.09	2.63	8.6e-03	NA	NA
			AGE	10.2	0.39	26.35	2.2e-147	NA	NA
			SEX	-91.6	13.12	-6.98	3.2e-12	NA	NA
			PC1	12374	21863.4	0.57	5.7e-01	NA	NA
			PC2	1667.5	7631.2	0.22	8.3e-01	NA	NA
			PC3	-10158.8	7442.33	-1.37	1.7e-01	NA	NA
			std_pgs	1.2	5.65	0.21	8.4e-01	9.9e-01	1.0e+00
Full_Sample	Cumulative Prescription Dispense (days)	T2D	(Intercept)	741	281.65	2.63	8.5e-03	NA	NA
			AGE	10.2	0.39	26.34	2.8e-147	NA	NA
			SEX	-91.6	13.13	-6.98	3.2e-12	NA	NA
			PC1	12495.2	21872.4	0.57	5.7e-01	NA	NA
			PC2	1674.4	7636.77	0.22	8.3e-01	NA	NA
			PC3	-10209.4	7439.41	-1.37	1.7e-01	NA	NA
			std_pgs	-0.5	5.68	-0.09	9.3e-01	9.9e-01	1.0e+00
Full_Sample	Cumulative Prescription Dispense (days)	Chronotype	(Intercept)	741.6	281.06	2.64	8.3e-03	NA	NA
			AGE	10.2	0.39	26.35	2.3e-147	NA	NA
			SEX	-91.8	13.12	-6.99	2.9e-12	NA	NA
			PC1	12129.2	21860.2	0.55	5.8e-01	NA	NA
			PC2	1551.4	7628.86	0.2	8.4e-01	NA	NA
			PC3	-10347.7	7439.02	-1.39	1.6e-01	NA	NA
			std_pgs	7.9	5.63	1.41	1.6e-01	4.0e-01	1.0e+00
Full_Sample	Cumulative Prescription Dispense (days)	Bipolar Disorder	(Intercept)	738.8	281.04	2.63	8.6e-03	NA	NA
			AGE	10.2	0.39	26.3	7.4e-147	NA	NA
			SEX	-91.1	13.12	-6.94	4.1e-12	NA	NA
			PC1	11959.6	21859.3	0.55	5.8e-01	NA	NA
			PC2	1614.7	7627.72	0.21	8.3e-01	NA	NA
			PC3	-10378	7438.45	-1.4	1.6e-01	NA	NA
			std_pgs	10.1	5.63	1.79	7.4e-02	3.7e-01	1.0e+00
Full_Sample	Cumulative Prescription Dispense (days)	Schizophrenia	(Intercept)	739.5	281.14	2.63	8.5e-03	NA	NA
			AGE	10.2	0.39	26.34	2.6e-147	NA	NA
			SEX	-91.6	13.12	-6.98	3.2e-12	NA	NA
			PC1	12431.8	21861.6	0.57	5.7e-01	NA	NA
			PC2	1704.1	7629.79	0.22	8.2e-01	NA	NA
			PC3	-10209.1	7445.52	-1.37	1.7e-01	NA	NA
			std_pgs	-0.1	5.67	-0.02	9.9e-01	9.9e-01	1.0e+00
Full_Sample	Cumulative Prescription Dispense (days)	BMI	(Intercept)	768.2	281.3	2.73	6.3e-03	NA	NA
			AGE	10.2	0.39	26.28	1.2e-146	NA	NA
			SEX	-92.4	13.12	-7.04	2.1e-12	NA	NA
			PC1	12923.5	21856.6	0.59	5.5e-01	NA	NA
			PC2	1005	7633.21	0.13	9.0e-01	NA	NA
			PC3	-10546.1	7438.63	-1.42	1.6e-01	NA	NA
			std_pgs	-12.5	5.59	-2.24	2.5e-02	3.7e-01	3.8e-01
Full_Sample	Cumulative Prescription Dispense (days)	Systolic Blood Pressure	(Intercept)	731.9	281.14	2.6	9.2e-03	NA	NA
			AGE	10.2	0.39	26.3	7.0e-147	NA	NA
			SEX	-91.6	13.12	-6.98	3.1e-12	NA	NA
			PC1	11619.7	21871.2	0.53	6.0e-01	NA	NA
			PC2	1627.1	7628.65	0.21	8.3e-01	NA	NA
			PC3	-10083.4	7439.31	-1.36	1.8e-01	NA	NA
			std_pgs	-6.6	5.66	-1.16	2.5e-01	5.3e-01	1.0e+00
Full_Sample	Cumulative Prescription Dispense (days)	Migraine	(Intercept)	740.3	281.13	2.63	8.5e-03	NA	NA
			AGE	10.2	0.39	26.35	2.2e-147	NA	NA
			SEX	-91.6	13.12	-6.98	3.2e-12	NA	NA
			PC1	12457.1	21862	0.57	5.7e-01	NA	NA
			PC2	1674.6	7630.96	0.22	8.3e-01	NA	NA
			PC3	-10179.7	7440.36	-1.37	1.7e-01	NA	NA
			std_pgs	-1	5.66	-0.18	8.6e-01	9.9e-01	1.0e+00
Full_Sample	Cumulative Prescription Dispense (days)	Neuroticism	(Intercept)	744.3	281.12	2.65	8.1e-03	NA	NA
			AGE	10.2	0.39	26.31	6.2e-147	NA	NA
			SEX	-91.7	13.12	-6.99	3.0e-12	NA	NA
			PC1	12339.8	21860.6	0.56	5.7e-01	NA	NA
			PC2	1453.7	7632.77	0.19	8.5e-01	NA	NA
			PC3	-10091.4	7439.61	-1.36	1.7e-01	NA	NA
			std_pgs	5.6	5.63	0.99	3.2e-01	6.1e-01	1.0e+00
Full_Sample	Cumulative Prescription Dispense (days)	LDL-c	(Intercept)	739.5	281.18	2.63	8.6e-03	NA	NA
			AGE	10.2	0.39	26.35	2.2e-147	NA	NA
			SEX	-91.6	13.13	-6.98	3.2e-12	NA	NA
			PC1	12431.5	21861.6	0.57	5.7e-01	NA	NA
			PC2	1702	7631.77	0.22	8.2e-01	NA	NA
			PC3	-10207.1	7441.17	-1.37	1.7e-01	NA	NA
			std_pgs	-0.1	5.7	-0.02	9.8e-01	9.9e-01	1.0e+00
Full_Sample	Cumulative Prescription Dispense (days)	Depression	(Intercept)	734.7	281.06	2.61	9.0e-03	NA	NA
			AGE	10.2	0.39	26.3	7.2e-147	NA	NA
			SEX	-91.4	13.12	-6.96	3.6e-12	NA	NA
			PC1	11842	21861.6	0.54	5.9e-01	NA	NA
			PC2	1668.9	7627.86	0.22	8.3e-01	NA	NA
			PC3	-10248.1	7438.13	-1.38	1.7e-01	NA	NA
			std_pgs	9.1	5.67	1.6	1.1e-01	3.7e-01	1.0e+00
Full_Sample	Medication Diversity	Weighted Combined	(Intercept)	3.2221	0.5525	5.83	5.7e-09	NA	NA
			AGE	-0.0076	0.0008	-9.99	2.3e-23	NA	NA
			SEX	0.0523	0.0258	2.03	4.3e-02	NA	NA
			PC1	61.666	42.9484	1.44	1.5e-01	NA	NA
			PC2	-12.8757	14.988	-0.86	3.9e-01	NA	NA
			PC3	-11.9042	14.6125	-0.81	4.2e-01	NA	NA
			std_pgs	0.0595	0.0111	5.34	9.4e-08	NA	NA
Full_Sample	Medication Diversity	Peptic Ulcer Disease	(Intercept)	3.3272	0.553	6.02	1.8e-09	NA	NA
			AGE	-0.0076	0.0008	-9.89	6.2e-23	NA	NA
			SEX	0.0491	0.0258	1.9	5.7e-02	NA	NA
			PC1	66.4465	43.006	1.55	1.2e-01	NA	NA
			PC2	-14.6196	15.0075	-0.97	3.3e-01	NA	NA
			PC3	-12.5701	14.6353	-0.86	3.9e-01	NA	NA
			std_pgs	0.0116	0.0111	1.05	2.9e-01	4.0e-01	1.0e+00
Full_Sample	Medication Diversity	LRA	(Intercept)	3.3358	0.5531	6.03	1.7e-09	NA	NA
			AGE	-0.0075	0.0008	-9.88	6.7e-23	NA	NA
			SEX	0.0493	0.0258	1.91	5.6e-02	NA	NA
			PC1	66.366	43.0071	1.54	1.2e-01	NA	NA
			PC2	-14.8463	15.0104	-0.99	3.2e-01	NA	NA
			PC3	-12.9495	14.6366	-0.88	3.8e-01	NA	NA
			std_pgs	0.0087	0.011	0.79	4.3e-01	5.0e-01	1.0e+00
Full_Sample	Medication Diversity	ADHD	(Intercept)	3.2063	0.5534	5.79	7.1e-09	NA	NA
			AGE	-0.0075	0.0008	-9.87	7.6e-23	NA	NA
			SEX	0.0518	0.0258	2.01	4.5e-02	NA	NA
			PC1	63.2537	42.9795	1.47	1.4e-01	NA	NA
			PC2	-11.7446	15.0143	-0.78	4.3e-01	NA	NA
			PC3	-11.8247	14.6247	-0.81	4.2e-01	NA	NA
			std_pgs	0.0435	0.0112	3.87	1.1e-04	8.1e-04	1.6e-03	*	*
Full_Sample	Medication Diversity	Anorexia	(Intercept)	3.4172	0.5567	6.14	8.7e-10	NA	NA
			AGE	-0.0076	0.0008	-9.89	5.8e-23	NA	NA
			SEX	0.0488	0.0258	1.89	5.9e-02	NA	NA
			PC1	72.194	43.2125	1.67	9.5e-02	NA	NA
			PC2	-15.371	15.0163	-1.02	3.1e-01	NA	NA
			PC3	-13.2246	14.6374	-0.9	3.7e-01	NA	NA
			std_pgs	-0.0156	0.0113	-1.39	1.7e-01	3.2e-01	1.0e+00
Full_Sample	Medication Diversity	C-reactive protein	(Intercept)	3.3262	0.5529	6.02	1.9e-09	NA	NA
			AGE	-0.0075	0.0008	-9.86	7.8e-23	NA	NA
			SEX	0.0493	0.0258	1.91	5.6e-02	NA	NA
			PC1	65.6734	43.0089	1.53	1.3e-01	NA	NA
			PC2	-15.0562	15.0118	-1	3.2e-01	NA	NA
			PC3	-12.2621	14.6403	-0.84	4.0e-01	NA	NA
			std_pgs	0.0129	0.0111	1.16	2.5e-01	4.0e-01	1.0e+00
Full_Sample	Medication Diversity	T2D	(Intercept)	3.245	0.5539	5.86	4.8e-09	NA	NA
			AGE	-0.0075	0.0008	-9.83	1.1e-22	NA	NA
			SEX	0.0499	0.0258	1.93	5.3e-02	NA	NA
			PC1	63.1124	43.0162	1.47	1.4e-01	NA	NA
			PC2	-13.0166	15.0191	-0.87	3.9e-01	NA	NA
			PC3	-12.4677	14.631	-0.85	3.9e-01	NA	NA
			std_pgs	0.0265	0.0112	2.37	1.8e-02	5.4e-02	2.7e-01
Full_Sample	Medication Diversity	Chronotype	(Intercept)	3.3259	0.553	6.01	1.9e-09	NA	NA
			AGE	-0.0076	0.0008	-9.89	6.3e-23	NA	NA
			SEX	0.0493	0.0258	1.91	5.6e-02	NA	NA
			PC1	66.5961	43.0095	1.55	1.2e-01	NA	NA
			PC2	-14.487	15.0096	-0.97	3.3e-01	NA	NA
			PC3	-12.6252	14.6361	-0.86	3.9e-01	NA	NA
			std_pgs	-0.0073	0.0111	-0.66	5.1e-01	5.4e-01	1.0e+00
Full_Sample	Medication Diversity	Bipolar Disorder	(Intercept)	3.3262	0.5527	6.02	1.8e-09	NA	NA
			AGE	-0.0076	0.0008	-9.97	2.8e-23	NA	NA
			SEX	0.0507	0.0258	1.96	5.0e-02	NA	NA
			PC1	64.7665	42.9902	1.51	1.3e-01	NA	NA
			PC2	-14.9297	15.0013	-1	3.2e-01	NA	NA
			PC3	-13.3297	14.629	-0.91	3.6e-01	NA	NA
			std_pgs	0.033	0.0111	2.98	2.9e-03	1.1e-02	4.3e-02	*	*
Full_Sample	Medication Diversity	Schizophrenia	(Intercept)	3.3176	0.5531	6	2.1e-09	NA	NA
			AGE	-0.0076	0.0008	-9.91	4.9e-23	NA	NA
			SEX	0.0492	0.0258	1.91	5.7e-02	NA	NA
			PC1	66.3585	43.0062	1.54	1.2e-01	NA	NA
			PC2	-14.4089	15.0093	-0.96	3.4e-01	NA	NA
			PC3	-12.1674	14.6469	-0.83	4.1e-01	NA	NA
			std_pgs	0.0109	0.0111	0.98	3.3e-01	4.1e-01	1.0e+00
Full_Sample	Medication Diversity	BMI	(Intercept)	3.2898	0.5535	5.94	2.9e-09	NA	NA
			AGE	-0.0075	0.0008	-9.84	9.9e-23	NA	NA
			SEX	0.0501	0.0258	1.94	5.2e-02	NA	NA
			PC1	65.664	43.0052	1.53	1.3e-01	NA	NA
			PC2	-13.6997	15.0192	-0.91	3.6e-01	NA	NA
			PC3	-12.304	14.6363	-0.84	4.0e-01	NA	NA
			std_pgs	0.0166	0.011	1.51	1.3e-01	3.2e-01	1.0e+00
Full_Sample	Medication Diversity	Systolic Blood Pressure	(Intercept)	3.3417	0.5531	6.04	1.6e-09	NA	NA
			AGE	-0.0075	0.0008	-9.85	9.0e-23	NA	NA
			SEX	0.0492	0.0258	1.9	5.7e-02	NA	NA
			PC1	67.8085	43.0277	1.58	1.2e-01	NA	NA
			PC2	-14.485	15.008	-0.97	3.3e-01	NA	NA
			PC3	-12.9793	14.6355	-0.89	3.8e-01	NA	NA
			std_pgs	0.0121	0.0111	1.08	2.8e-01	4.0e-01	1.0e+00
Full_Sample	Medication Diversity	Migraine	(Intercept)	3.3146	0.553	5.99	2.1e-09	NA	NA
			AGE	-0.0075	0.0008	-9.88	6.4e-23	NA	NA
			SEX	0.0489	0.0258	1.89	5.8e-02	NA	NA
			PC1	65.9374	43.0048	1.53	1.3e-01	NA	NA
			PC2	-14.1514	15.0109	-0.94	3.5e-01	NA	NA
			PC3	-13.124	14.636	-0.9	3.7e-01	NA	NA
			std_pgs	0.0153	0.0111	1.38	1.7e-01	3.2e-01	1.0e+00
Full_Sample	Medication Diversity	Neuroticism	(Intercept)	3.3598	0.5528	6.08	1.3e-09	NA	NA
			AGE	-0.0076	0.0008	-9.99	2.2e-23	NA	NA
			SEX	0.0484	0.0258	1.88	6.0e-02	NA	NA
			PC1	65.7236	42.9838	1.53	1.3e-01	NA	NA
			PC2	-16.2485	15.0081	-1.08	2.8e-01	NA	NA
			PC3	-12.0382	14.6282	-0.82	4.1e-01	NA	NA
			std_pgs	0.0357	0.0111	3.22	1.3e-03	6.3e-03	1.9e-02	*	*
Full_Sample	Medication Diversity	LDL-c	(Intercept)	3.3247	0.5532	6.01	1.9e-09	NA	NA
			AGE	-0.0076	0.0008	-9.88	6.4e-23	NA	NA
			SEX	0.049	0.0258	1.9	5.8e-02	NA	NA
			PC1	66.3329	43.0084	1.54	1.2e-01	NA	NA
			PC2	-14.532	15.014	-0.97	3.3e-01	NA	NA
			PC3	-12.6768	14.639	-0.87	3.9e-01	NA	NA
			std_pgs	0.0027	0.0112	0.24	8.1e-01	8.1e-01	1.0e+00
Full_Sample	Medication Diversity	Depression	(Intercept)	3.2989	0.5522	5.97	2.4e-09	NA	NA
			AGE	-0.0077	0.0008	-10.04	1.4e-23	NA	NA
			SEX	0.0505	0.0258	1.96	5.0e-02	NA	NA
			PC1	62.6566	42.9532	1.46	1.4e-01	NA	NA
			PC2	-14.8607	14.987	-0.99	3.2e-01	NA	NA
			PC3	-13.0336	14.6143	-0.89	3.7e-01	NA	NA
			std_pgs	0.0562	0.0111	5.04	4.6e-07	7.0e-06	7.0e-06	*	*
Full_Sample	Class Diversity	Weighted Combined	(Intercept)	2.1594	0.374	5.77	8.0e-09	NA	NA
			AGE	-0.0028	0.0005	-5.35	9.0e-08	NA	NA
			SEX	0.0535	0.0175	3.07	2.2e-03	NA	NA
			PC1	20.2491	29.078	0.7	4.9e-01	NA	NA
			PC2	-9.1587	10.1475	-0.9	3.7e-01	NA	NA
			PC3	-8.952	9.8933	-0.9	3.7e-01	NA	NA
			std_pgs	0.045	0.0075	5.97	2.5e-09	NA	NA
Full_Sample	Class Diversity	Peptic Ulcer Disease	(Intercept)	2.2389	0.3745	5.98	2.3e-09	NA	NA
			AGE	-0.0027	0.0005	-5.24	1.6e-07	NA	NA
			SEX	0.0511	0.0175	2.92	3.5e-03	NA	NA
			PC1	23.857	29.1283	0.82	4.1e-01	NA	NA
			PC2	-10.4776	10.1647	-1.03	3.0e-01	NA	NA
			PC3	-9.4646	9.9126	-0.95	3.4e-01	NA	NA
			std_pgs	0.0082	0.0075	1.1	2.7e-01	4.1e-01	1.0e+00
Full_Sample	Class Diversity	LRA	(Intercept)	2.2414	0.3746	5.98	2.3e-09	NA	NA
			AGE	-0.0027	0.0005	-5.24	1.6e-07	NA	NA
			SEX	0.0512	0.0175	2.93	3.4e-03	NA	NA
			PC1	23.7771	29.1301	0.82	4.1e-01	NA	NA
			PC2	-10.5393	10.167	-1.04	3.0e-01	NA	NA
			PC3	-9.6457	9.9138	-0.97	3.3e-01	NA	NA
			std_pgs	0.0022	0.0075	0.29	7.7e-01	8.2e-01	1.0e+00
Full_Sample	Class Diversity	ADHD	(Intercept)	2.1487	0.3748	5.73	1.0e-08	NA	NA
			AGE	-0.0027	0.0005	-5.22	1.9e-07	NA	NA
			SEX	0.0531	0.0175	3.04	2.4e-03	NA	NA
			PC1	21.4828	29.1054	0.74	4.6e-01	NA	NA
			PC2	-8.335	10.1675	-0.82	4.1e-01	NA	NA
			PC3	-8.9021	9.9038	-0.9	3.7e-01	NA	NA
			std_pgs	0.0324	0.0076	4.26	2.1e-05	1.5e-04	3.1e-04	*	*
Full_Sample	Class Diversity	Anorexia	(Intercept)	2.3105	0.377	6.13	9.3e-10	NA	NA
			AGE	-0.0027	0.0005	-5.25	1.6e-07	NA	NA
			SEX	0.0508	0.0175	2.91	3.7e-03	NA	NA
			PC1	28.447	29.2671	0.97	3.3e-01	NA	NA
			PC2	-11.0753	10.1703	-1.09	2.8e-01	NA	NA
			PC3	-9.9692	9.9137	-1.01	3.1e-01	NA	NA
			std_pgs	-0.0125	0.0076	-1.63	1.0e-01	1.8e-01	1.0e+00
Full_Sample	Class Diversity	C-reactive protein	(Intercept)	2.2373	0.3745	5.97	2.4e-09	NA	NA
			AGE	-0.0027	0.0005	-5.2	2.0e-07	NA	NA
			SEX	0.0513	0.0175	2.94	3.3e-03	NA	NA
			PC1	23.0097	29.126	0.79	4.3e-01	NA	NA
			PC2	-10.9856	10.1661	-1.08	2.8e-01	NA	NA
			PC3	-9.0149	9.9145	-0.91	3.6e-01	NA	NA
			std_pgs	0.0151	0.0075	2.01	4.5e-02	9.9e-02	6.7e-01
Full_Sample	Class Diversity	T2D	(Intercept)	2.1922	0.3752	5.84	5.3e-09	NA	NA
			AGE	-0.0027	0.0005	-5.19	2.2e-07	NA	NA
			SEX	0.0515	0.0175	2.95	3.2e-03	NA	NA
			PC1	21.9401	29.1381	0.75	4.5e-01	NA	NA
			PC2	-9.5661	10.1736	-0.94	3.5e-01	NA	NA
			PC3	-9.4322	9.9107	-0.95	3.4e-01	NA	NA
			std_pgs	0.0151	0.0076	1.99	4.6e-02	9.9e-02	7.0e-01
Full_Sample	Class Diversity	Chronotype	(Intercept)	2.239	0.3745	5.98	2.3e-09	NA	NA
			AGE	-0.0027	0.0005	-5.24	1.6e-07	NA	NA
			SEX	0.0512	0.0175	2.93	3.4e-03	NA	NA
			PC1	23.8305	29.1315	0.82	4.1e-01	NA	NA
			PC2	-10.4514	10.1664	-1.03	3.0e-01	NA	NA
			PC3	-9.5665	9.9134	-0.97	3.3e-01	NA	NA
			std_pgs	-0.0017	0.0075	-0.23	8.2e-01	8.2e-01	1.0e+00
Full_Sample	Class Diversity	Bipolar Disorder	(Intercept)	2.2378	0.3742	5.98	2.3e-09	NA	NA
			AGE	-0.0028	0.0005	-5.35	9.1e-08	NA	NA
			SEX	0.0525	0.0175	3	2.7e-03	NA	NA
			PC1	22.4082	29.108	0.77	4.4e-01	NA	NA
			PC2	-10.7473	10.1571	-1.06	2.9e-01	NA	NA
			PC3	-10.098	9.9051	-1.02	3.1e-01	NA	NA
			std_pgs	0.0289	0.0075	3.85	1.2e-04	5.8e-04	1.8e-03	*	*
Full_Sample	Class Diversity	Schizophrenia	(Intercept)	2.2325	0.3746	5.96	2.6e-09	NA	NA
			AGE	-0.0027	0.0005	-5.27	1.4e-07	NA	NA
			SEX	0.0512	0.0175	2.93	3.4e-03	NA	NA
			PC1	23.7928	29.1287	0.82	4.1e-01	NA	NA
			PC2	-10.3385	10.166	-1.02	3.1e-01	NA	NA
			PC3	-9.206	9.9205	-0.93	3.5e-01	NA	NA
			std_pgs	0.0072	0.0076	0.95	3.4e-01	4.6e-01	1.0e+00
Full_Sample	Class Diversity	BMI	(Intercept)	2.2043	0.3748	5.88	4.2e-09	NA	NA
			AGE	-0.0027	0.0005	-5.18	2.3e-07	NA	NA
			SEX	0.0521	0.0175	2.98	2.9e-03	NA	NA
			PC1	23.1642	29.1247	0.8	4.3e-01	NA	NA
			PC2	-9.6283	10.1716	-0.95	3.4e-01	NA	NA
			PC3	-9.1794	9.9123	-0.93	3.5e-01	NA	NA
			std_pgs	0.0153	0.0075	2.05	4.0e-02	9.9e-02	6.0e-01
Full_Sample	Class Diversity	Systolic Blood Pressure	(Intercept)	2.2471	0.3746	6	2.1e-09	NA	NA
			AGE	-0.0027	0.0005	-5.21	1.9e-07	NA	NA
			SEX	0.0511	0.0175	2.92	3.5e-03	NA	NA
			PC1	24.5969	29.1438	0.84	4.0e-01	NA	NA
			PC2	-10.4042	10.1653	-1.02	3.1e-01	NA	NA
			PC3	-9.721	9.913	-0.98	3.3e-01	NA	NA
			std_pgs	0.0067	0.0075	0.89	3.7e-01	4.7e-01	1.0e+00
Full_Sample	Class Diversity	Migraine	(Intercept)	2.2288	0.3745	5.95	2.8e-09	NA	NA
			AGE	-0.0027	0.0005	-5.24	1.7e-07	NA	NA
			SEX	0.051	0.0175	2.91	3.6e-03	NA	NA
			PC1	23.4636	29.1265	0.81	4.2e-01	NA	NA
			PC2	-10.1044	10.1666	-0.99	3.2e-01	NA	NA
			PC3	-9.8885	9.9127	-1	3.2e-01	NA	NA
			std_pgs	0.0122	0.0075	1.61	1.1e-01	1.8e-01	1.0e+00
Full_Sample	Class Diversity	Neuroticism	(Intercept)	2.2609	0.3744	6.04	1.6e-09	NA	NA
			AGE	-0.0028	0.0005	-5.35	9.1e-08	NA	NA
			SEX	0.0507	0.0175	2.9	3.8e-03	NA	NA
			PC1	23.3638	29.1134	0.8	4.2e-01	NA	NA
			PC2	-11.5801	10.1651	-1.14	2.5e-01	NA	NA
			PC3	-9.1105	9.9079	-0.92	3.6e-01	NA	NA
			std_pgs	0.0242	0.0075	3.22	1.3e-03	4.8e-03	1.9e-02	*	*
Full_Sample	Class Diversity	LDL-c	(Intercept)	2.2318	0.3746	5.96	2.7e-09	NA	NA
			AGE	-0.0027	0.0005	-5.23	1.7e-07	NA	NA
			SEX	0.0509	0.0175	2.91	3.6e-03	NA	NA
			PC1	23.8037	29.1291	0.82	4.1e-01	NA	NA
			PC2	-10.2584	10.1688	-1.01	3.1e-01	NA	NA
			PC3	-9.4093	9.9148	-0.95	3.4e-01	NA	NA
			std_pgs	0.0062	0.0076	0.82	4.1e-01	4.8e-01	1.0e+00
Full_Sample	Class Diversity	Depression	(Intercept)	2.2171	0.3739	5.93	3.1e-09	NA	NA
			AGE	-0.0028	0.0005	-5.41	6.5e-08	NA	NA
			SEX	0.0522	0.0175	2.99	2.8e-03	NA	NA
			PC1	20.9624	29.0811	0.72	4.7e-01	NA	NA
			PC2	-10.6617	10.1469	-1.05	2.9e-01	NA	NA
			PC3	-9.8085	9.8945	-0.99	3.2e-01	NA	NA
			std_pgs	0.043	0.0075	5.71	1.2e-08	1.8e-07	1.8e-07	*	*
BIP_Excluded	Cumulative Prescription Dispense (days)	Peptic Ulcer Disease	(Intercept)	833.2	301.81	2.76	5.8e-03	NA	NA
			AGE	10.1	0.41	24.86	2.0e-131	NA	NA
			SEX	-89	13.95	-6.38	1.9e-10	NA	NA
			PC1	19342.3	23568.3	0.82	4.1e-01	NA	NA
			PC2	-387.2	8061.98	-0.05	9.6e-01	NA	NA
			PC3	-6679.3	7923.17	-0.84	4.0e-01	NA	NA
			std_pgs	-9.4	5.98	-1.57	1.2e-01	3.5e-01	1.0e+00
BIP_Excluded	Cumulative Prescription Dispense (days)	LRA	(Intercept)	827.1	301.87	2.74	6.2e-03	NA	NA
			AGE	10.1	0.41	24.85	2.7e-131	NA	NA
			SEX	-89	13.95	-6.38	1.9e-10	NA	NA
			PC1	19406	23570.7	0.82	4.1e-01	NA	NA
			PC2	-216.6	8063.27	-0.03	9.8e-01	NA	NA
			PC3	-6431.9	7925.13	-0.81	4.2e-01	NA	NA
			std_pgs	-5.5	5.93	-0.93	3.5e-01	6.2e-01	1.0e+00
BIP_Excluded	Cumulative Prescription Dispense (days)	ADHD	(Intercept)	865.3	302.33	2.86	4.2e-03	NA	NA
			AGE	10.1	0.41	24.86	2.4e-131	NA	NA
			SEX	-89.5	13.95	-6.42	1.5e-10	NA	NA
			PC1	20316.6	23571.1	0.86	3.9e-01	NA	NA
			PC2	-1126.2	8073.11	-0.14	8.9e-01	NA	NA
			PC3	-6830.7	7923.55	-0.86	3.9e-01	NA	NA
			std_pgs	-11.3	6.07	-1.87	6.2e-02	3.1e-01	9.3e-01
BIP_Excluded	Cumulative Prescription Dispense (days)	Anorexia	(Intercept)	849.5	304	2.79	5.2e-03	NA	NA
			AGE	10.1	0.41	24.86	2.3e-131	NA	NA
			SEX	-88.9	13.95	-6.38	1.9e-10	NA	NA
			PC1	20630.6	23687.5	0.87	3.8e-01	NA	NA
			PC2	-467.1	8069.05	-0.06	9.5e-01	NA	NA
			PC3	-6672.7	7926.47	-0.84	4.0e-01	NA	NA
			std_pgs	-3	6.08	-0.5	6.2e-01	8.8e-01	1.0e+00
BIP_Excluded	Cumulative Prescription Dispense (days)	C-reactive protein	(Intercept)	831.3	301.86	2.75	5.9e-03	NA	NA
			AGE	10.1	0.41	24.86	2.3e-131	NA	NA
			SEX	-88.9	13.95	-6.37	2.0e-10	NA	NA
			PC1	19412.1	23574.5	0.82	4.1e-01	NA	NA
			PC2	-339.5	8065.61	-0.04	9.7e-01	NA	NA
			PC3	-6540.2	7927.64	-0.82	4.1e-01	NA	NA
			std_pgs	0.8	5.98	0.14	8.9e-01	9.5e-01	1.0e+00
BIP_Excluded	Cumulative Prescription Dispense (days)	T2D	(Intercept)	840.1	302.42	2.78	5.5e-03	NA	NA
			AGE	10.1	0.41	24.84	3.6e-131	NA	NA
			SEX	-88.9	13.95	-6.38	1.9e-10	NA	NA
			PC1	19760.7	23580.3	0.84	4.0e-01	NA	NA
			PC2	-491.8	8072.46	-0.06	9.5e-01	NA	NA
			PC3	-6606.6	7924.33	-0.83	4.0e-01	NA	NA
			std_pgs	-2.8	5.99	-0.46	6.4e-01	8.8e-01	1.0e+00
BIP_Excluded	Cumulative Prescription Dispense (days)	Chronotype	(Intercept)	832.4	301.82	2.76	5.8e-03	NA	NA
			AGE	10.1	0.41	24.85	2.6e-131	NA	NA
			SEX	-89.1	13.95	-6.39	1.8e-10	NA	NA
			PC1	19159.9	23570.2	0.81	4.2e-01	NA	NA
			PC2	-415.1	8062.52	-0.05	9.6e-01	NA	NA
			PC3	-6716.7	7923.89	-0.85	4.0e-01	NA	NA
			std_pgs	8.1	5.97	1.35	1.8e-01	4.4e-01	1.0e+00
BIP_Excluded	Cumulative Prescription Dispense (days)	Bipolar Disorder	(Intercept)	831.8	301.78	2.76	5.9e-03	NA	NA
			AGE	10.1	0.41	24.8	8.9e-131	NA	NA
			SEX	-88.2	13.95	-6.33	2.7e-10	NA	NA
			PC1	18987.4	23567.2	0.81	4.2e-01	NA	NA
			PC2	-413.5	8061.24	-0.05	9.6e-01	NA	NA
			PC3	-6755.5	7922.67	-0.85	3.9e-01	NA	NA
			std_pgs	11.9	5.99	1.98	4.8e-02	3.1e-01	7.2e-01
BIP_Excluded	Cumulative Prescription Dispense (days)	Schizophrenia	(Intercept)	832.2	301.88	2.76	5.9e-03	NA	NA
			AGE	10.1	0.41	24.86	2.3e-131	NA	NA
			SEX	-88.9	13.95	-6.37	2.0e-10	NA	NA
			PC1	19452.2	23571.9	0.83	4.1e-01	NA	NA
			PC2	-323.3	8063.32	-0.04	9.7e-01	NA	NA
			PC3	-6638.4	7930.85	-0.84	4.0e-01	NA	NA
			std_pgs	-1.2	6.01	-0.2	8.4e-01	9.5e-01	1.0e+00
BIP_Excluded	Cumulative Prescription Dispense (days)	BMI	(Intercept)	861.9	301.99	2.85	4.3e-03	NA	NA
			AGE	10.1	0.41	24.79	1.1e-130	NA	NA
			SEX	-89.4	13.95	-6.41	1.5e-10	NA	NA
			PC1	19841.5	23563.3	0.84	4.0e-01	NA	NA
			PC2	-1062	8065.76	-0.13	9.0e-01	NA	NA
			PC3	-7076.8	7923.7	-0.89	3.7e-01	NA	NA
			std_pgs	-14.6	5.93	-2.46	1.4e-02	2.1e-01	2.1e-01
BIP_Excluded	Cumulative Prescription Dispense (days)	Systolic Blood Pressure	(Intercept)	815.5	301.95	2.7	6.9e-03	NA	NA
			AGE	10.1	0.41	24.8	9.7e-131	NA	NA
			SEX	-88.8	13.95	-6.37	2.0e-10	NA	NA
			PC1	17844.8	23587.3	0.76	4.5e-01	NA	NA
			PC2	-397.4	8061.8	-0.05	9.6e-01	NA	NA
			PC3	-6441.4	7923.08	-0.81	4.2e-01	NA	NA
			std_pgs	-10.1	6	-1.68	9.3e-02	3.5e-01	1.0e+00
BIP_Excluded	Cumulative Prescription Dispense (days)	Migraine	(Intercept)	831.4	301.9	2.75	5.9e-03	NA	NA
			AGE	10.1	0.41	24.86	2.2e-131	NA	NA
			SEX	-88.9	13.95	-6.37	2.0e-10	NA	NA
			PC1	19461.8	23572	0.83	4.1e-01	NA	NA
			PC2	-308.3	8065.88	-0.04	9.7e-01	NA	NA
			PC3	-6575.2	7924.99	-0.83	4.1e-01	NA	NA
			std_pgs	0.1	5.99	0.01	9.9e-01	9.9e-01	1.0e+00
BIP_Excluded	Cumulative Prescription Dispense (days)	Neuroticism	(Intercept)	836.1	301.88	2.77	5.6e-03	NA	NA
			AGE	10.1	0.41	24.8	7.9e-131	NA	NA
			SEX	-89	13.95	-6.38	1.8e-10	NA	NA
			PC1	19317.7	23571.3	0.82	4.1e-01	NA	NA
			PC2	-547.2	8067.07	-0.07	9.5e-01	NA	NA
			PC3	-6509.8	7924.05	-0.82	4.1e-01	NA	NA
			std_pgs	5.3	5.97	0.89	3.7e-01	6.2e-01	1.0e+00
BIP_Excluded	Cumulative Prescription Dispense (days)	LDL-c	(Intercept)	833.9	301.97	2.76	5.8e-03	NA	NA
			AGE	10.1	0.41	24.85	2.6e-131	NA	NA
			SEX	-88.8	13.95	-6.37	2.0e-10	NA	NA
			PC1	19462.9	23571.8	0.83	4.1e-01	NA	NA
			PC2	-379.5	8066.53	-0.05	9.6e-01	NA	NA
			PC3	-6630.2	7926.47	-0.84	4.0e-01	NA	NA
			std_pgs	-1.8	6.04	-0.29	7.7e-01	9.5e-01	1.0e+00
BIP_Excluded	Cumulative Prescription Dispense (days)	Depression	(Intercept)	827.8	301.84	2.74	6.1e-03	NA	NA
			AGE	10.1	0.41	24.81	7.5e-131	NA	NA
			SEX	-88.8	13.95	-6.36	2.1e-10	NA	NA
			PC1	19049.9	23571.8	0.81	4.2e-01	NA	NA
			PC2	-311.8	8062.27	-0.04	9.7e-01	NA	NA
			PC3	-6598.9	7923.34	-0.83	4.0e-01	NA	NA
			std_pgs	7.6	6.03	1.26	2.1e-01	4.4e-01	1.0e+00
BIP_Excluded	Medication Diversity	Peptic Ulcer Disease	(Intercept)	3.4471	0.592	5.82	6.0e-09	NA	NA
			AGE	-0.0066	0.0008	-8.3	1.3e-16	NA	NA
			SEX	0.0614	0.0274	2.24	2.5e-02	NA	NA
			PC1	72.7882	46.2314	1.57	1.2e-01	NA	NA
			PC2	-22.6917	15.8143	-1.43	1.5e-01	NA	NA
			PC3	-2.917	15.542	-0.19	8.5e-01	NA	NA
			std_pgs	0.0114	0.0117	0.97	3.3e-01	4.5e-01	1.0e+00
BIP_Excluded	Medication Diversity	LRA	(Intercept)	3.4569	0.5921	5.84	5.5e-09	NA	NA
			AGE	-0.0066	0.0008	-8.29	1.3e-16	NA	NA
			SEX	0.0614	0.0274	2.25	2.5e-02	NA	NA
			PC1	72.7417	46.232	1.57	1.2e-01	NA	NA
			PC2	-22.9501	15.8155	-1.45	1.5e-01	NA	NA
			PC3	-3.2947	15.5445	-0.21	8.3e-01	NA	NA
			std_pgs	0.0097	0.0116	0.84	4.0e-01	5.0e-01	1.0e+00
BIP_Excluded	Medication Diversity	ADHD	(Intercept)	3.3371	0.5927	5.63	1.9e-08	NA	NA
			AGE	-0.0066	0.0008	-8.29	1.4e-16	NA	NA
			SEX	0.0634	0.0273	2.32	2.1e-02	NA	NA
			PC1	69.8111	46.2133	1.51	1.3e-01	NA	NA
			PC2	-20.0814	15.8281	-1.27	2.0e-01	NA	NA
			PC3	-2.1936	15.5349	-0.14	8.9e-01	NA	NA
			std_pgs	0.0376	0.0119	3.16	1.6e-03	1.2e-02	2.4e-02	*	*
BIP_Excluded	Medication Diversity	Anorexia	(Intercept)	3.5511	0.5962	5.96	2.7e-09	NA	NA
			AGE	-0.0066	0.0008	-8.3	1.2e-16	NA	NA
			SEX	0.0609	0.0274	2.23	2.6e-02	NA	NA
			PC1	79.2486	46.4553	1.71	8.8e-02	NA	NA
			PC2	-23.6685	15.8248	-1.5	1.3e-01	NA	NA
			PC3	-3.6049	15.5452	-0.23	8.2e-01	NA	NA
			std_pgs	-0.0172	0.0119	-1.44	1.5e-01	3.2e-01	1.0e+00
BIP_Excluded	Medication Diversity	C-reactive protein	(Intercept)	3.4482	0.5921	5.82	6.0e-09	NA	NA
			AGE	-0.0066	0.0008	-8.29	1.3e-16	NA	NA
			SEX	0.0613	0.0274	2.24	2.5e-02	NA	NA
			PC1	72.3856	46.2388	1.57	1.2e-01	NA	NA
			PC2	-22.93	15.8198	-1.45	1.5e-01	NA	NA
			PC3	-2.8745	15.5492	-0.18	8.5e-01	NA	NA
			std_pgs	0.0043	0.0117	0.37	7.1e-01	7.5e-01	1.0e+00
BIP_Excluded	Medication Diversity	T2D	(Intercept)	3.3666	0.593	5.68	1.4e-08	NA	NA
			AGE	-0.0066	0.0008	-8.23	2.1e-16	NA	NA
			SEX	0.0619	0.0274	2.26	2.4e-02	NA	NA
			PC1	69.7853	46.2361	1.51	1.3e-01	NA	NA
			PC2	-21.0494	15.8284	-1.33	1.8e-01	NA	NA
			PC3	-2.731	15.5379	-0.18	8.6e-01	NA	NA
			std_pgs	0.0266	0.0117	2.26	2.4e-02	7.1e-02	3.5e-01
BIP_Excluded	Medication Diversity	Chronotype	(Intercept)	3.4473	0.592	5.82	6.0e-09	NA	NA
			AGE	-0.0066	0.0008	-8.29	1.3e-16	NA	NA
			SEX	0.0617	0.0274	2.26	2.4e-02	NA	NA
			PC1	73.223	46.2309	1.58	1.1e-01	NA	NA
			PC2	-22.5844	15.8139	-1.43	1.5e-01	NA	NA
			PC3	-2.7709	15.542	-0.18	8.6e-01	NA	NA
			std_pgs	-0.0155	0.0117	-1.33	1.9e-01	3.5e-01	1.0e+00
BIP_Excluded	Medication Diversity	Bipolar Disorder	(Intercept)	3.4501	0.5918	5.83	5.8e-09	NA	NA
			AGE	-0.0067	0.0008	-8.38	6.4e-17	NA	NA
			SEX	0.0631	0.0274	2.31	2.1e-02	NA	NA
			PC1	71.3286	46.2134	1.54	1.2e-01	NA	NA
			PC2	-23.0681	15.8075	-1.46	1.4e-01	NA	NA
			PC3	-3.5473	15.5357	-0.23	8.2e-01	NA	NA
			std_pgs	0.0328	0.0117	2.79	5.3e-03	2.0e-02	7.9e-02	*
BIP_Excluded	Medication Diversity	Schizophrenia	(Intercept)	3.4414	0.5921	5.81	6.4e-09	NA	NA
			AGE	-0.0066	0.0008	-8.32	1.1e-16	NA	NA
			SEX	0.0616	0.0274	2.25	2.4e-02	NA	NA
			PC1	72.7478	46.231	1.57	1.2e-01	NA	NA
			PC2	-22.6573	15.8144	-1.43	1.5e-01	NA	NA
			PC3	-2.3879	15.5546	-0.15	8.8e-01	NA	NA
			std_pgs	0.0121	0.0118	1.02	3.1e-01	4.5e-01	1.0e+00
BIP_Excluded	Medication Diversity	BMI	(Intercept)	3.4226	0.5925	5.78	7.9e-09	NA	NA
			AGE	-0.0066	0.0008	-8.26	1.7e-16	NA	NA
			SEX	0.0618	0.0274	2.26	2.4e-02	NA	NA
			PC1	72.3114	46.2314	1.56	1.2e-01	NA	NA
			PC2	-22.1289	15.8251	-1.4	1.6e-01	NA	NA
			PC3	-2.6061	15.5464	-0.17	8.7e-01	NA	NA
			std_pgs	0.0127	0.0116	1.09	2.7e-01	4.5e-01	1.0e+00
BIP_Excluded	Medication Diversity	Systolic Blood Pressure	(Intercept)	3.4584	0.5923	5.84	5.5e-09	NA	NA
			AGE	-0.0066	0.0008	-8.28	1.5e-16	NA	NA
			SEX	0.0613	0.0274	2.24	2.5e-02	NA	NA
			PC1	73.5732	46.2718	1.59	1.1e-01	NA	NA
			PC2	-22.7346	15.8151	-1.44	1.5e-01	NA	NA
			PC3	-3.1213	15.5429	-0.2	8.4e-01	NA	NA
			std_pgs	0.0058	0.0118	0.49	6.2e-01	7.2e-01	1.0e+00
BIP_Excluded	Medication Diversity	Migraine	(Intercept)	3.4329	0.5921	5.8	7.0e-09	NA	NA
			AGE	-0.0066	0.0008	-8.29	1.3e-16	NA	NA
			SEX	0.0611	0.0274	2.23	2.6e-02	NA	NA
			PC1	72.4229	46.2269	1.57	1.2e-01	NA	NA
			PC2	-22.1308	15.818	-1.4	1.6e-01	NA	NA
			PC3	-3.4072	15.5417	-0.22	8.3e-01	NA	NA
			std_pgs	0.0185	0.0117	1.57	1.2e-01	2.9e-01	1.0e+00
BIP_Excluded	Medication Diversity	Neuroticism	(Intercept)	3.4789	0.5918	5.88	4.3e-09	NA	NA
			AGE	-0.0067	0.0008	-8.41	4.7e-17	NA	NA
			SEX	0.0602	0.0273	2.2	2.8e-02	NA	NA
			PC1	71.7118	46.2101	1.55	1.2e-01	NA	NA
			PC2	-24.3018	15.815	-1.54	1.2e-01	NA	NA
			PC3	-2.6344	15.5347	-0.17	8.7e-01	NA	NA
			std_pgs	0.0341	0.0117	2.91	3.6e-03	1.8e-02	5.4e-02	*
BIP_Excluded	Medication Diversity	LDL-c	(Intercept)	3.4439	0.5923	5.81	6.3e-09	NA	NA
			AGE	-0.0066	0.0008	-8.29	1.3e-16	NA	NA
			SEX	0.0612	0.0274	2.24	2.5e-02	NA	NA
			PC1	72.6416	46.2337	1.57	1.2e-01	NA	NA
			PC2	-22.6357	15.8217	-1.43	1.5e-01	NA	NA
			PC3	-2.9229	15.547	-0.19	8.5e-01	NA	NA
			std_pgs	0.0038	0.0119	0.32	7.5e-01	7.5e-01	1.0e+00
BIP_Excluded	Medication Diversity	Depression	(Intercept)	3.424	0.5913	5.79	7.3e-09	NA	NA
			AGE	-0.0067	0.0008	-8.45	3.4e-17	NA	NA
			SEX	0.0621	0.0273	2.27	2.3e-02	NA	NA
			PC1	69.7781	46.1796	1.51	1.3e-01	NA	NA
			PC2	-22.7913	15.7949	-1.44	1.5e-01	NA	NA
			PC3	-3.2193	15.5227	-0.21	8.4e-01	NA	NA
			std_pgs	0.0528	0.0118	4.47	7.9e-06	1.2e-04	1.2e-04	*	*
BIP_Excluded	Class Diversity	Peptic Ulcer Disease	(Intercept)	2.2649	0.4004	5.66	1.6e-08	NA	NA
			AGE	-0.0022	0.0005	-4.06	4.9e-05	NA	NA
			SEX	0.0636	0.0185	3.44	5.9e-04	NA	NA
			PC1	26.6897	31.2712	0.85	3.9e-01	NA	NA
			PC2	-13.1085	10.6969	-1.23	2.2e-01	NA	NA
			PC3	-6.1285	10.5127	-0.58	5.6e-01	NA	NA
			std_pgs	0.0119	0.0079	1.5	1.3e-01	2.0e-01	1.0e+00
BIP_Excluded	Class Diversity	LRA	(Intercept)	2.2691	0.4005	5.67	1.5e-08	NA	NA
			AGE	-0.0022	0.0005	-4.06	5.0e-05	NA	NA
			SEX	0.0635	0.0185	3.43	6.0e-04	NA	NA
			PC1	26.5629	31.2754	0.85	4.0e-01	NA	NA
			PC2	-13.2495	10.699	-1.24	2.2e-01	NA	NA
			PC3	-6.3287	10.5157	-0.6	5.5e-01	NA	NA
			std_pgs	0.0026	0.0079	0.33	7.4e-01	7.4e-01	1.0e+00
BIP_Excluded	Class Diversity	ADHD	(Intercept)	2.1859	0.4009	5.45	5.1e-08	NA	NA
			AGE	-0.0022	0.0005	-4.05	5.2e-05	NA	NA
			SEX	0.065	0.0185	3.51	4.5e-04	NA	NA
			PC1	24.487	31.2587	0.78	4.3e-01	NA	NA
			PC2	-11.2488	10.7061	-1.05	2.9e-01	NA	NA
			PC3	-5.6463	10.5078	-0.54	5.9e-01	NA	NA
			std_pgs	0.0272	0.008	3.38	7.3e-04	3.6e-03	1.1e-02	*	*
BIP_Excluded	Class Diversity	Anorexia	(Intercept)	2.3719	0.4032	5.88	4.2e-09	NA	NA
			AGE	-0.0022	0.0005	-4.07	4.7e-05	NA	NA
			SEX	0.0631	0.0185	3.41	6.5e-04	NA	NA
			PC1	33.327	31.4199	1.06	2.9e-01	NA	NA
			PC2	-14.1144	10.7031	-1.32	1.9e-01	NA	NA
			PC3	-6.8381	10.5139	-0.65	5.2e-01	NA	NA
			std_pgs	-0.0176	0.0081	-2.19	2.9e-02	8.6e-02	4.3e-01
BIP_Excluded	Class Diversity	C-reactive protein	(Intercept)	2.2643	0.4005	5.65	1.6e-08	NA	NA
			AGE	-0.0022	0.0005	-4.03	5.6e-05	NA	NA
			SEX	0.0636	0.0185	3.44	5.9e-04	NA	NA
			PC1	25.8242	31.2746	0.83	4.1e-01	NA	NA
			PC2	-13.61	10.7	-1.27	2.0e-01	NA	NA
			PC3	-5.7888	10.517	-0.55	5.8e-01	NA	NA
			std_pgs	0.012	0.0079	1.51	1.3e-01	2.0e-01	1.0e+00
BIP_Excluded	Class Diversity	T2D	(Intercept)	2.2202	0.4012	5.53	3.2e-08	NA	NA
			AGE	-0.0022	0.0005	-4.01	6.1e-05	NA	NA
			SEX	0.0638	0.0185	3.45	5.6e-04	NA	NA
			PC1	24.9127	31.28	0.8	4.3e-01	NA	NA
			PC2	-12.2195	10.7083	-1.14	2.5e-01	NA	NA
			PC3	-6.0842	10.5118	-0.58	5.6e-01	NA	NA
			std_pgs	0.0151	0.0079	1.9	5.7e-02	1.3e-01	8.6e-01
BIP_Excluded	Class Diversity	Chronotype	(Intercept)	2.2662	0.4005	5.66	1.6e-08	NA	NA
			AGE	-0.0022	0.0005	-4.05	5.1e-05	NA	NA
			SEX	0.0637	0.0185	3.44	5.8e-04	NA	NA
			PC1	26.8205	31.2751	0.86	3.9e-01	NA	NA
			PC2	-13.108	10.6981	-1.23	2.2e-01	NA	NA
			PC3	-6.1288	10.5142	-0.58	5.6e-01	NA	NA
			std_pgs	-0.0076	0.0079	-0.96	3.4e-01	4.2e-01	1.0e+00
BIP_Excluded	Class Diversity	Bipolar Disorder	(Intercept)	2.2679	0.4002	5.67	1.5e-08	NA	NA
			AGE	-0.0022	0.0005	-4.16	3.1e-05	NA	NA
			SEX	0.065	0.0185	3.52	4.4e-04	NA	NA
			PC1	25.3999	31.2518	0.81	4.2e-01	NA	NA
			PC2	-13.4513	10.6898	-1.26	2.1e-01	NA	NA
			PC3	-6.6974	10.506	-0.64	5.2e-01	NA	NA
			std_pgs	0.0284	0.0079	3.57	3.6e-04	2.7e-03	5.3e-03	*	*
BIP_Excluded	Class Diversity	Schizophrenia	(Intercept)	2.2619	0.4005	5.65	1.7e-08	NA	NA
			AGE	-0.0022	0.0005	-4.08	4.5e-05	NA	NA
			SEX	0.0637	0.0185	3.44	5.9e-04	NA	NA
			PC1	26.6066	31.2736	0.85	3.9e-01	NA	NA
			PC2	-13.1215	10.6979	-1.23	2.2e-01	NA	NA
			PC3	-5.8273	10.5221	-0.55	5.8e-01	NA	NA
			std_pgs	0.008	0.008	1	3.2e-01	4.2e-01	1.0e+00
BIP_Excluded	Class Diversity	BMI	(Intercept)	2.2399	0.4008	5.59	2.4e-08	NA	NA
			AGE	-0.0022	0.0005	-4.01	6.1e-05	NA	NA
			SEX	0.064	0.0185	3.46	5.5e-04	NA	NA
			PC1	26.198	31.2708	0.84	4.0e-01	NA	NA
			PC2	-12.5345	10.704	-1.17	2.4e-01	NA	NA
			PC3	-5.8132	10.5155	-0.55	5.8e-01	NA	NA
			std_pgs	0.013	0.0079	1.66	9.8e-02	1.8e-01	1.0e+00
BIP_Excluded	Class Diversity	Systolic Blood Pressure	(Intercept)	2.2748	0.4007	5.68	1.4e-08	NA	NA
			AGE	-0.0022	0.0005	-4.04	5.4e-05	NA	NA
			SEX	0.0635	0.0185	3.43	6.1e-04	NA	NA
			PC1	27.3169	31.3009	0.87	3.8e-01	NA	NA
			PC2	-13.164	10.6982	-1.23	2.2e-01	NA	NA
			PC3	-6.3266	10.5141	-0.6	5.5e-01	NA	NA
			std_pgs	0.0049	0.008	0.61	5.4e-01	5.8e-01	1.0e+00
BIP_Excluded	Class Diversity	Migraine	(Intercept)	2.2539	0.4005	5.63	1.9e-08	NA	NA
			AGE	-0.0022	0.0005	-4.05	5.1e-05	NA	NA
			SEX	0.0633	0.0185	3.42	6.3e-04	NA	NA
			PC1	26.3585	31.2686	0.84	4.0e-01	NA	NA
			PC2	-12.6747	10.6995	-1.18	2.4e-01	NA	NA
			PC3	-6.5569	10.5126	-0.62	5.3e-01	NA	NA
			std_pgs	0.015	0.0079	1.89	5.9e-02	1.3e-01	8.9e-01
BIP_Excluded	Class Diversity	Neuroticism	(Intercept)	2.2859	0.4004	5.71	1.2e-08	NA	NA
			AGE	-0.0023	0.0005	-4.17	3.1e-05	NA	NA
			SEX	0.0628	0.0185	3.39	6.9e-04	NA	NA
			PC1	25.9493	31.2616	0.83	4.1e-01	NA	NA
			PC2	-14.1637	10.699	-1.32	1.9e-01	NA	NA
			PC3	-6.0034	10.5093	-0.57	5.7e-01	NA	NA
			std_pgs	0.0215	0.0079	2.72	6.6e-03	2.5e-02	9.9e-02	*
BIP_Excluded	Class Diversity	LDL-c	(Intercept)	2.2602	0.4007	5.64	1.7e-08	NA	NA
			AGE	-0.0022	0.0005	-4.05	5.1e-05	NA	NA
			SEX	0.0633	0.0185	3.42	6.2e-04	NA	NA
			PC1	26.536	31.2748	0.85	4.0e-01	NA	NA
			PC2	-13.0104	10.7026	-1.22	2.2e-01	NA	NA
			PC3	-6.1022	10.5168	-0.58	5.6e-01	NA	NA
			std_pgs	0.005	0.008	0.62	5.3e-01	5.8e-01	1.0e+00
BIP_Excluded	Class Diversity	Depression	(Intercept)	2.2474	0.3998	5.62	2.0e-08	NA	NA
			AGE	-0.0023	0.0005	-4.24	2.3e-05	NA	NA
			SEX	0.0642	0.0185	3.47	5.2e-04	NA	NA
			PC1	24.3006	31.2256	0.78	4.4e-01	NA	NA
			PC2	-13.2111	10.6801	-1.24	2.2e-01	NA	NA
			PC3	-6.3987	10.4961	-0.61	5.4e-01	NA	NA
			std_pgs	0.0412	0.008	5.16	2.5e-07	3.7e-06	3.7e-06	*	*

## Sheet: Table7
Table 7
Sex-stratified associations between 15 polygenic scores (PGS) and three antidepressant use metrics related to difficult-to-treat depression (DTD) among AGDS MDD participants with valid genotyping data. Associations were run separately for the female sex (N= 6,617) and the male sex (N=2,272). PGS associations are reported in standard deviation (SD) units, standardized across 14,603 AGDS participan…
Sex_Stratum	Dependent	PGS	Term	estimate	std.error	t.value	P.value	FDR_P	Bonf_P	Sig_FDR	Sig_Bonf
Female	Class Diversity	ADHD	(Intercept)	2.16	0.4271	5.06	4.4e-07
			AGE	-0.0027	0.0006	-4.5	6.9e-06
			PC1	18.7984	33.3953	0.56	5.7e-01
			PC2	-8.9118	11.225	-0.79	4.3e-01
			PC3	-11.6007	11.2658	-1.03	3.0e-01
			std_pgs	0.0303	0.0087	3.5	4.7e-04	3.5e-03	7.1e-03	*	*
Female	Class Diversity	Anorexia	(Intercept)	2.3309	0.4291	5.43	5.8e-08
			AGE	-0.0027	0.0006	-4.55	5.5e-06
			PC1	26.5529	33.5556	0.79	4.3e-01
			PC2	-11.7395	11.219	-1.05	3.0e-01
			PC3	-12.4539	11.2766	-1.1	2.7e-01
			std_pgs	-0.0155	0.0088	-1.75	8.0e-02	2.0e-01	1.0e+00
Female	Class Diversity	BMI	(Intercept)	2.2086	0.4271	5.17	2.4e-07
			AGE	-0.0026	0.0006	-4.46	8.2e-06
			PC1	20.1022	33.4125	0.6	5.5e-01
			PC2	-10.177	11.2235	-0.91	3.6e-01
			PC3	-11.7055	11.2728	-1.04	3.0e-01
			std_pgs	0.0176	0.0085	2.06	3.9e-02	1.2e-01	5.9e-01
Female	Class Diversity	Bipolar Disorder	(Intercept)	2.2556	0.4265	5.29	1.3e-07
			AGE	-0.0027	0.0006	-4.6	4.3e-06
			PC1	20.2817	33.403	0.61	5.4e-01
			PC2	-11.5094	11.2115	-1.03	3.0e-01
			PC3	-12.3796	11.2707	-1.1	2.7e-01
			std_pgs	0.023	0.0086	2.67	7.5e-03	3.7e-02	1.1e-01	*
Female	Class Diversity	C-reactive protein	(Intercept)	2.2471	0.4267	5.27	1.4e-07
			AGE	-0.0027	0.0006	-4.5	6.9e-06
			PC1	20.3478	33.4225	0.61	5.4e-01
			PC2	-11.5576	11.2206	-1.03	3.0e-01
			PC3	-11.5313	11.2805	-1.02	3.1e-01
			std_pgs	0.0101	0.0086	1.18	2.4e-01	4.9e-01	1.0e+00
Female	Class Diversity	Chronotype	(Intercept)	2.2447	0.4268	5.26	1.5e-07
			AGE	-0.0027	0.0006	-4.53	6.1e-06
			PC1	20.9749	33.4183	0.63	5.3e-01
			PC2	-11.0181	11.2177	-0.98	3.3e-01
			PC3	-11.9297	11.2752	-1.06	2.9e-01
			std_pgs	-0.007	0.0086	-0.82	4.1e-01	5.6e-01	1.0e+00
Female	Class Diversity	Depression	(Intercept)	2.2507	0.4261	5.28	1.3e-07
			AGE	-0.0027	0.0006	-4.63	3.7e-06
			PC1	20.1601	33.3685	0.6	5.5e-01
			PC2	-11.4749	11.1997	-1.02	3.1e-01
			PC3	-12.1243	11.2583	-1.08	2.8e-01
			std_pgs	0.0391	0.0086	4.53	6.1e-06	9.1e-05	9.1e-05	*	*
Female	Class Diversity	LDL-c	(Intercept)	2.2512	0.4269	5.27	1.4e-07
			AGE	-0.0027	0.0006	-4.52	6.2e-06
			PC1	21.1011	33.4202	0.63	5.3e-01
			PC2	-11.195	11.2237	-1	3.2e-01
			PC3	-11.9844	11.2801	-1.06	2.9e-01
			std_pgs	-0.0006	0.0087	-0.07	9.4e-01	9.8e-01	1.0e+00
Female	Class Diversity	LRA	(Intercept)	2.2581	0.4268	5.29	1.3e-07
			AGE	-0.0027	0.0006	-4.52	6.3e-06
			PC1	21.2508	33.4182	0.64	5.2e-01
			PC2	-11.3329	11.218	-1.01	3.1e-01
			PC3	-12.1584	11.2776	-1.08	2.8e-01
			std_pgs	0.0072	0.0086	0.84	4.0e-01	5.6e-01	1.0e+00
Female	Class Diversity	Migraine	(Intercept)	2.2448	0.4267	5.26	1.5e-07
			AGE	-0.0027	0.0006	-4.52	6.3e-06
			PC1	21.0001	33.4174	0.63	5.3e-01
			PC2	-10.914	11.219	-0.97	3.3e-01
			PC3	-12.2051	11.2777	-1.08	2.8e-01
			std_pgs	0.0084	0.0086	0.97	3.3e-01	5.5e-01	1.0e+00
Female	Class Diversity	Neuroticism	(Intercept)	2.2712	0.4266	5.32	1.1e-07
			AGE	-0.0027	0.0006	-4.62	4.0e-06
			PC1	20.8933	33.4046	0.63	5.3e-01
			PC2	-12.1829	11.2195	-1.09	2.8e-01
			PC3	-11.4057	11.2729	-1.01	3.1e-01
			std_pgs	0.021	0.0086	2.44	1.5e-02	5.5e-02	2.2e-01
Female	Class Diversity	Peptic Ulcer Disease	(Intercept)	2.2504	0.4267	5.27	1.4e-07
			AGE	-0.0027	0.0006	-4.52	6.2e-06
			PC1	21.1195	33.4197	0.63	5.3e-01
			PC2	-11.166	11.2168	-1	3.2e-01
			PC3	-11.9647	11.2765	-1.06	2.9e-01
			std_pgs	-0.0002	0.0086	-0.02	9.8e-01	9.8e-01	1.0e+00
Female	Class Diversity	Schizophrenia	(Intercept)	2.2426	0.4269	5.25	1.5e-07
			AGE	-0.0027	0.0006	-4.54	5.7e-06
			PC1	20.9267	33.4192	0.63	5.3e-01
			PC2	-11.048	11.2175	-0.98	3.2e-01
			PC3	-11.6557	11.2828	-1.03	3.0e-01
			std_pgs	0.0064	0.0086	0.74	4.6e-01	5.7e-01	1.0e+00
Female	Class Diversity	Systolic Blood Pressure	(Intercept)	2.2539	0.4268	5.28	1.3e-07
			AGE	-0.0027	0.0006	-4.5	6.8e-06
			PC1	21.573	33.4286	0.65	5.2e-01
			PC2	-11.0766	11.2177	-0.99	3.2e-01
			PC3	-12.092	11.2778	-1.07	2.8e-01
			std_pgs	0.0049	0.0087	0.56	5.7e-01	6.6e-01	1.0e+00
Female	Class Diversity	T2D	(Intercept)	2.2206	0.4275	5.19	2.1e-07
			AGE	-0.0027	0.0006	-4.49	7.2e-06
			PC1	19.9273	33.4333	0.6	5.5e-01
			PC2	-10.6004	11.2271	-0.94	3.5e-01
			PC3	-11.8699	11.275	-1.05	2.9e-01
			std_pgs	0.0097	0.0087	1.12	2.6e-01	4.9e-01	1.0e+00
Female	Cumulative Prescription Dispense (days)	ADHD	(Intercept)	748.2	316.64	2.36	1.8e-02
			AGE	10.5	0.44	23.91	2.8e-121
			PC1	15637.5	24757.1	0.63	5.3e-01
			PC2	2044.3	8321.5	0.25	8.1e-01
			PC3	-9455.7	8351.73	-1.13	2.6e-01
			std_pgs	-9.1	6.43	-1.41	1.6e-01	5.0e-01	1.0e+00
Female	Cumulative Prescription Dispense (days)	Anorexia	(Intercept)	742.8	317.93	2.34	2.0e-02
			AGE	10.5	0.44	23.91	2.9e-121
			PC1	16402.7	24861.8	0.66	5.1e-01
			PC2	2565.3	8312.31	0.31	7.6e-01
			PC3	-9479.9	8354.98	-1.13	2.6e-01
			std_pgs	-4.1	6.54	-0.63	5.3e-01	8.0e-01	1.0e+00
Female	Cumulative Prescription Dispense (days)	BMI	(Intercept)	742.7	316.42	2.35	1.9e-02
			AGE	10.5	0.44	23.87	6.6e-121
			PC1	15465.4	24754.8	0.62	5.3e-01
			PC2	2210.2	8315.36	0.27	7.9e-01
			PC3	-9479.4	8351.86	-1.14	2.6e-01
			std_pgs	-9	6.33	-1.43	1.5e-01	5.0e-01	1.0e+00
Female	Cumulative Prescription Dispense (days)	Bipolar Disorder	(Intercept)	723.3	316.06	2.29	2.2e-02
			AGE	10.5	0.44	23.87	6.6e-121
			PC1	14603.6	24753	0.59	5.6e-01
			PC2	2579.5	8308.21	0.31	7.6e-01
			PC3	-9517.8	8352.08	-1.14	2.5e-01
			std_pgs	9.4	6.38	1.47	1.4e-01	5.0e-01	1.0e+00
Female	Cumulative Prescription Dispense (days)	C-reactive protein	(Intercept)	720.4	316.12	2.28	2.3e-02
			AGE	10.5	0.44	23.92	2.2e-121
			PC1	14765.5	24760.5	0.6	5.5e-01
			PC2	2628.6	8312.6	0.32	7.5e-01
			PC3	-9248.2	8356.96	-1.11	2.7e-01
			std_pgs	2.3	6.38	0.37	7.1e-01	8.3e-01	1.0e+00
Female	Cumulative Prescription Dispense (days)	Chronotype	(Intercept)	724.4	316.14	2.29	2.2e-02
			AGE	10.5	0.44	23.92	2.2e-121
			PC1	15024	24755.6	0.61	5.4e-01
			PC2	2635.1	8309.85	0.32	7.5e-01
			PC3	-9365.8	8352.44	-1.12	2.6e-01
			std_pgs	4	6.37	0.63	5.3e-01	8.0e-01	1.0e+00
Female	Cumulative Prescription Dispense (days)	Depression	(Intercept)	721.2	316.08	2.28	2.3e-02
			AGE	10.5	0.44	23.89	4.6e-121
			PC1	14762.5	24754	0.6	5.5e-01
			PC2	2660.8	8308.34	0.32	7.5e-01
			PC3	-9378.5	8351.85	-1.12	2.6e-01
			std_pgs	7.4	6.41	1.15	2.5e-01	5.3e-01	1.0e+00
Female	Cumulative Prescription Dispense (days)	LDL-c	(Intercept)	733	316.18	2.32	2.0e-02
			AGE	10.5	0.44	23.9	4.1e-121
			PC1	14721.8	24752.9	0.59	5.5e-01
			PC2	2315.3	8312.92	0.28	7.8e-01
			PC3	-9668.8	8354.64	-1.16	2.5e-01
			std_pgs	-8.9	6.43	-1.39	1.7e-01	5.0e-01	1.0e+00
Female	Cumulative Prescription Dispense (days)	LRA	(Intercept)	721.3	316.18	2.28	2.3e-02
			AGE	10.5	0.44	23.92	2.4e-121
			PC1	14945	24756.3	0.6	5.5e-01
			PC2	2717.2	8310.32	0.33	7.4e-01
			PC3	-9350	8354.44	-1.12	2.6e-01
			std_pgs	0.1	6.35	0.01	9.9e-01	9.9e-01	1.0e+00
Female	Cumulative Prescription Dispense (days)	Migraine	(Intercept)	724.2	316.13	2.29	2.2e-02
			AGE	10.5	0.44	23.92	2.4e-121
			PC1	15006.6	24755.2	0.61	5.4e-01
			PC2	2582.8	8310.93	0.31	7.6e-01
			PC3	-9216	8354.39	-1.1	2.7e-01
			std_pgs	-4.5	6.4	-0.71	4.8e-01	8.0e-01	1.0e+00
Female	Cumulative Prescription Dispense (days)	Neuroticism	(Intercept)	721.6	316.17	2.28	2.3e-02
			AGE	10.5	0.44	23.9	3.7e-121
			PC1	14938.7	24756.1	0.6	5.5e-01
			PC2	2697.6	8314.75	0.32	7.5e-01
			PC3	-9335.9	8354.34	-1.12	2.6e-01
			std_pgs	0.4	6.36	0.07	9.4e-01	9.9e-01	1.0e+00
Female	Cumulative Prescription Dispense (days)	Peptic Ulcer Disease	(Intercept)	724.1	316.03	2.29	2.2e-02
			AGE	10.5	0.44	23.94	1.6e-121
			PC1	15093.8	24749.1	0.61	5.4e-01
			PC2	2734.4	8306.69	0.33	7.4e-01
			PC3	-9532	8350.84	-1.14	2.5e-01
			std_pgs	-12.3	6.35	-1.93	5.4e-02	5.0e-01	8.1e-01
Female	Cumulative Prescription Dispense (days)	Schizophrenia	(Intercept)	717.7	316.2	2.27	2.3e-02
			AGE	10.5	0.44	23.9	3.5e-121
			PC1	14857.9	24756.3	0.6	5.5e-01
			PC2	2772.3	8309.74	0.33	7.4e-01
			PC3	-9210.3	8358.12	-1.1	2.7e-01
			std_pgs	2.9	6.37	0.45	6.5e-01	8.3e-01	1.0e+00
Female	Cumulative Prescription Dispense (days)	Systolic Blood Pressure	(Intercept)	715.3	316.11	2.26	2.4e-02
			AGE	10.5	0.44	23.87	6.6e-121
			PC1	14185.9	24760.3	0.57	5.7e-01
			PC2	2570.3	8308.87	0.31	7.6e-01
			PC3	-9131	8353.41	-1.09	2.7e-01
			std_pgs	-8.1	6.41	-1.26	2.1e-01	5.2e-01	1.0e+00
Female	Cumulative Prescription Dispense (days)	T2D	(Intercept)	714.2	316.72	2.25	2.4e-02
			AGE	10.5	0.44	23.92	2.3e-121
			PC1	14664.2	24768.2	0.59	5.5e-01
			PC2	2852	8317.37	0.34	7.3e-01
			PC3	-9326.2	8352.78	-1.12	2.6e-01
			std_pgs	2.3	6.43	0.35	7.2e-01	8.3e-01	1.0e+00
Female	Medication Diversity	ADHD	(Intercept)	3.1723	0.6354	4.99	6.1e-07
			AGE	-0.0078	0.0009	-8.86	1.1e-18
			PC1	53.2256	49.6831	1.07	2.8e-01
			PC2	-10.5864	16.6997	-0.63	5.3e-01
			PC3	-21.3951	16.7604	-1.28	2.0e-01
			std_pgs	0.0419	0.0129	3.25	1.2e-03	8.7e-03	1.7e-02	*	*
Female	Medication Diversity	Anorexia	(Intercept)	3.393	0.6384	5.32	1.1e-07
			AGE	-0.0078	0.0009	-8.89	7.5e-19
			PC1	62.8913	49.9195	1.26	2.1e-01
			PC2	-14.3838	16.6901	-0.86	3.9e-01
			PC3	-22.4791	16.7758	-1.34	1.8e-01
			std_pgs	-0.0184	0.0131	-1.4	1.6e-01	3.5e-01	1.0e+00
Female	Medication Diversity	BMI	(Intercept)	3.2474	0.6354	5.11	3.3e-07
			AGE	-0.0078	0.0009	-8.83	1.4e-18
			PC1	55.2195	49.7081	1.11	2.7e-01
			PC2	-12.5221	16.6974	-0.75	4.5e-01
			PC3	-21.5884	16.7707	-1.29	2.0e-01
			std_pgs	0.021	0.0127	1.65	9.9e-02	3.0e-01	1.0e+00
Female	Medication Diversity	Bipolar Disorder	(Intercept)	3.3027	0.6346	5.2	2.0e-07
			AGE	-0.0079	0.0009	-8.93	5.7e-19
			PC1	55.5707	49.7023	1.12	2.6e-01
			PC2	-14.0556	16.6823	-0.84	4.0e-01
			PC3	-22.3241	16.7704	-1.33	1.8e-01
			std_pgs	0.0237	0.0128	1.85	6.4e-02	2.4e-01	9.7e-01
Female	Medication Diversity	C-reactive protein	(Intercept)	3.2954	0.6348	5.19	2.2e-07
			AGE	-0.0078	0.0009	-8.86	9.7e-19
			PC1	55.9837	49.7217	1.13	2.6e-01
			PC2	-13.9296	16.6926	-0.83	4.0e-01
			PC3	-21.6441	16.7817	-1.29	2.0e-01
			std_pgs	0.0059	0.0128	0.46	6.5e-01	6.9e-01	1.0e+00
Female	Medication Diversity	Chronotype	(Intercept)	3.2867	0.6348	5.18	2.3e-07
			AGE	-0.0078	0.0009	-8.88	8.6e-19
			PC1	56.1674	49.7097	1.13	2.6e-01
			PC2	-13.4284	16.6864	-0.8	4.2e-01
			PC3	-21.835	16.7719	-1.3	1.9e-01
			std_pgs	-0.013	0.0128	-1.02	3.1e-01	5.2e-01	1.0e+00
Female	Medication Diversity	Depression	(Intercept)	3.2977	0.634	5.2	2.0e-07
			AGE	-0.0079	0.0009	-8.97	3.6e-19
			PC1	55.1794	49.6546	1.11	2.7e-01
			PC2	-14.106	16.6659	-0.85	4.0e-01
			PC3	-22.1067	16.7532	-1.32	1.9e-01
			std_pgs	0.0511	0.0129	3.98	7.0e-05	1.1e-03	1.1e-03	*	*
Female	Medication Diversity	LDL-c	(Intercept)	3.3041	0.635	5.2	2.0e-07
			AGE	-0.0078	0.0009	-8.88	8.4e-19
			PC1	56.3022	49.7134	1.13	2.6e-01
			PC2	-13.9358	16.6956	-0.83	4.0e-01
			PC3	-22.0794	16.7794	-1.32	1.9e-01
			std_pgs	-0.0052	0.0129	-0.4	6.9e-01	6.9e-01	1.0e+00
Female	Medication Diversity	LRA	(Intercept)	3.3084	0.6349	5.21	1.9e-07
			AGE	-0.0078	0.0009	-8.87	9.2e-19
			PC1	56.6239	49.711	1.14	2.5e-01
			PC2	-13.9435	16.6873	-0.84	4.0e-01
			PC3	-22.1787	16.7759	-1.32	1.9e-01
			std_pgs	0.0104	0.0127	0.82	4.1e-01	5.6e-01	1.0e+00
Female	Medication Diversity	Migraine	(Intercept)	3.2895	0.6348	5.18	2.3e-07
			AGE	-0.0078	0.0009	-8.87	9.0e-19
			PC1	56.2672	49.7102	1.13	2.6e-01
			PC2	-13.3505	16.6889	-0.8	4.2e-01
			PC3	-22.2338	16.7762	-1.33	1.9e-01
			std_pgs	0.0117	0.0128	0.91	3.6e-01	5.4e-01	1.0e+00
Female	Medication Diversity	Neuroticism	(Intercept)	3.329	0.6346	5.25	1.6e-07
			AGE	-0.0079	0.0009	-8.97	3.8e-19
			PC1	56.0893	49.6896	1.13	2.6e-01
			PC2	-15.2524	16.6891	-0.91	3.6e-01
			PC3	-21.0464	16.7686	-1.26	2.1e-01
			std_pgs	0.032	0.0128	2.5	1.2e-02	6.2e-02	1.8e-01
Female	Medication Diversity	Peptic Ulcer Disease	(Intercept)	3.2986	0.6348	5.2	2.1e-07
			AGE	-0.0078	0.0009	-8.87	9.1e-19
			PC1	56.4978	49.7125	1.14	2.6e-01
			PC2	-13.6956	16.6853	-0.82	4.1e-01
			PC3	-21.9767	16.774	-1.31	1.9e-01
			std_pgs	-0.0055	0.0128	-0.43	6.7e-01	6.9e-01	1.0e+00
Female	Medication Diversity	Schizophrenia	(Intercept)	3.2876	0.635	5.18	2.3e-07
			AGE	-0.0078	0.0009	-8.89	7.9e-19
			PC1	56.1946	49.713	1.13	2.6e-01
			PC2	-13.556	16.6867	-0.81	4.2e-01
			PC3	-21.5149	16.7839	-1.28	2.0e-01
			std_pgs	0.0079	0.0128	0.62	5.4e-01	6.7e-01	1.0e+00
Female	Medication Diversity	Systolic Blood Pressure	(Intercept)	3.3067	0.6348	5.21	2.0e-07
			AGE	-0.0078	0.0009	-8.84	1.2e-18
			PC1	57.6572	49.7237	1.16	2.5e-01
			PC2	-13.4614	16.6859	-0.81	4.2e-01
			PC3	-22.2449	16.7754	-1.33	1.8e-01
			std_pgs	0.0131	0.0129	1.02	3.1e-01	5.2e-01	1.0e+00
Female	Medication Diversity	T2D	(Intercept)	3.2401	0.6359	5.1	3.6e-07
			AGE	-0.0078	0.0009	-8.83	1.3e-18
			PC1	54.149	49.7302	1.09	2.8e-01
			PC2	-12.6174	16.6998	-0.76	4.5e-01
			PC3	-21.7181	16.7709	-1.29	2.0e-01
			std_pgs	0.0186	0.0129	1.44	1.5e-01	3.5e-01	1.0e+00
Male	Class Diversity	ADHD	(Intercept)	2.1721	0.7869	2.76	5.8e-03
			AGE	-0.0028	0.0011	-2.63	8.5e-03
			PC1	30.7508	59.3803	0.52	6.0e-01
			PC2	-6.2596	23.694	-0.26	7.9e-01
			PC3	-0.7071	20.7636	-0.03	9.7e-01
			std_pgs	0.0389	0.0158	2.46	1.4e-02	7.0e-02	2.1e-01
Male	Class Diversity	Anorexia	(Intercept)	2.2797	0.7949	2.87	4.2e-03
			AGE	-0.0028	0.0011	-2.64	8.3e-03
			PC1	34.6542	59.8264	0.58	5.6e-01
			PC2	-7.9188	23.7567	-0.33	7.4e-01
			PC3	-2.8428	20.7767	-0.14	8.9e-01
			std_pgs	-0.004	0.0153	-0.26	7.9e-01	7.9e-01	1.0e+00
Male	Class Diversity	BMI	(Intercept)	2.2327	0.7878	2.83	4.6e-03
			AGE	-0.0028	0.0011	-2.63	8.7e-03
			PC1	33.0491	59.4495	0.56	5.8e-01
			PC2	-7.0674	23.7335	-0.3	7.7e-01
			PC3	-2.1769	20.7971	-0.1	9.2e-01
			std_pgs	0.0089	0.0152	0.58	5.6e-01	6.0e-01	1.0e+00
Male	Class Diversity	Bipolar Disorder	(Intercept)	2.2088	0.7858	2.81	5.0e-03
			AGE	-0.0029	0.0011	-2.72	6.7e-03
			PC1	29.5556	59.3452	0.5	6.2e-01
			PC2	-6.9543	23.6733	-0.29	7.7e-01
			PC3	-3.5063	20.7347	-0.17	8.7e-01
			std_pgs	0.0457	0.0152	3.01	2.7e-03	2.0e-02	4.0e-02	*	*
Male	Class Diversity	C-reactive protein	(Intercept)	2.2557	0.7866	2.87	4.2e-03
			AGE	-0.0028	0.0011	-2.61	9.1e-03
			PC1	33.67	59.406	0.57	5.7e-01
			PC2	-7.7833	23.7006	-0.33	7.4e-01
			PC3	-2.034	20.761	-0.1	9.2e-01
			std_pgs	0.0298	0.0155	1.93	5.4e-02	1.2e-01	8.1e-01
Male	Class Diversity	Chronotype	(Intercept)	2.235	0.7873	2.84	4.6e-03
			AGE	-0.0028	0.0011	-2.67	7.6e-03
			PC1	30.0527	59.5284	0.5	6.1e-01
			PC2	-7.8246	23.7173	-0.33	7.4e-01
			PC3	-3.5573	20.7904	-0.17	8.6e-01
			std_pgs	0.0137	0.0154	0.89	3.7e-01	5.4e-01	1.0e+00
Male	Class Diversity	Depression	(Intercept)	2.1435	0.7857	2.73	6.4e-03
			AGE	-0.003	0.0011	-2.8	5.2e-03
			PC1	23.1651	59.3526	0.39	7.0e-01
			PC2	-7.1897	23.6545	-0.3	7.6e-01
			PC3	-3.1621	20.7175	-0.15	8.8e-01
			std_pgs	0.0549	0.0155	3.54	4.0e-04	6.0e-03	6.0e-03	*	*
Male	Class Diversity	LDL-c	(Intercept)	2.2304	0.7869	2.83	4.6e-03
			AGE	-0.0028	0.0011	-2.65	8.0e-03
			PC1	31.466	59.4225	0.53	6.0e-01
			PC2	-7.5825	23.705	-0.32	7.5e-01
			PC3	-2.319	20.7633	-0.11	9.1e-01
			std_pgs	0.0261	0.0156	1.68	9.4e-02	1.8e-01	1.0e+00
Male	Class Diversity	LRA	(Intercept)	2.2443	0.7872	2.85	4.4e-03
			AGE	-0.0028	0.0011	-2.67	7.6e-03
			PC1	33.2659	59.4465	0.56	5.8e-01
			PC2	-7.1507	23.7219	-0.3	7.6e-01
			PC3	-2.7	20.7717	-0.13	9.0e-01
			std_pgs	-0.0123	0.0153	-0.81	4.2e-01	5.4e-01	1.0e+00
Male	Class Diversity	Migraine	(Intercept)	2.2163	0.7872	2.82	4.9e-03
			AGE	-0.0028	0.0011	-2.63	8.5e-03
			PC1	31.6525	59.4286	0.53	5.9e-01
			PC2	-6.7559	23.7137	-0.28	7.8e-01
			PC3	-2.9545	20.7644	-0.14	8.9e-01
			std_pgs	0.0235	0.0155	1.52	1.3e-01	2.1e-01	1.0e+00
Male	Class Diversity	Neuroticism	(Intercept)	2.2663	0.7865	2.88	4.0e-03
			AGE	-0.0028	0.0011	-2.68	7.5e-03
			PC1	31.7203	59.3937	0.53	5.9e-01
			PC2	-8.6589	23.7003	-0.37	7.1e-01
			PC3	-2.7514	20.7529	-0.13	8.9e-01
			std_pgs	0.0336	0.0154	2.17	3.0e-02	9.1e-02	4.5e-01
Male	Class Diversity	Peptic Ulcer Disease	(Intercept)	2.26	0.7865	2.87	4.1e-03
			AGE	-0.0028	0.0011	-2.6	9.4e-03
			PC1	35.5458	59.4045	0.6	5.5e-01
			PC2	-7.1565	23.696	-0.3	7.6e-01
			PC3	-2.136	20.7551	-0.1	9.2e-01
			std_pgs	0.0337	0.0156	2.17	3.0e-02	9.1e-02	4.6e-01
Male	Class Diversity	Schizophrenia	(Intercept)	2.2476	0.7872	2.86	4.3e-03
			AGE	-0.0028	0.0011	-2.66	7.8e-03
			PC1	33.9183	59.4705	0.57	5.7e-01
			PC2	-7.2595	23.7226	-0.31	7.6e-01
			PC3	-2.0446	20.8036	-0.1	9.2e-01
			std_pgs	0.0099	0.0157	0.63	5.3e-01	6.0e-01	1.0e+00
Male	Class Diversity	Systolic Blood Pressure	(Intercept)	2.2795	0.788	2.89	3.9e-03
			AGE	-0.0028	0.0011	-2.62	8.9e-03
			PC1	35.4004	59.53	0.59	5.5e-01
			PC2	-7.7035	23.7171	-0.32	7.5e-01
			PC3	-2.6542	20.7721	-0.13	9.0e-01
			std_pgs	0.0121	0.0153	0.79	4.3e-01	5.4e-01	1.0e+00
Male	Class Diversity	T2D	(Intercept)	2.1474	0.7883	2.72	6.5e-03
			AGE	-0.0028	0.0011	-2.6	9.3e-03
			PC1	29.3776	59.4276	0.49	6.2e-01
			PC2	-5.3488	23.7252	-0.23	8.2e-01
			PC3	-2.306	20.7577	-0.11	9.1e-01
			std_pgs	0.0308	0.0155	1.99	4.7e-02	1.2e-01	7.0e-01
Male	Cumulative Prescription Dispense (days)	ADHD	(Intercept)	751.6	611.07	1.23	2.2e-01
			AGE	9.5	0.83	11.49	1.0e-29
			PC1	5176	46114.6	0.11	9.1e-01
			PC2	-2883.8	18400.7	-0.16	8.8e-01
			PC3	-12892.9	16125	-0.8	4.2e-01
			std_pgs	-8.1	12.28	-0.66	5.1e-01	6.5e-01	1.0e+00
Male	Cumulative Prescription Dispense (days)	Anorexia	(Intercept)	680	616.52	1.1	2.7e-01
			AGE	9.5	0.83	11.47	1.2e-29
			PC1	1380.1	46399.9	0.03	9.8e-01
			PC2	-1944.7	18425.1	-0.11	9.2e-01
			PC3	-12307.9	16113.9	-0.76	4.5e-01
			std_pgs	7.7	11.86	0.65	5.2e-01	6.5e-01	1.0e+00
Male	Cumulative Prescription Dispense (days)	BMI	(Intercept)	781.4	610.59	1.28	2.0e-01
			AGE	9.4	0.83	11.43	1.9e-29
			PC1	4318.6	46076.7	0.09	9.3e-01
			PC2	-3899.5	18394.8	-0.21	8.3e-01
			PC3	-13966.2	16119	-0.87	3.9e-01
			std_pgs	-22.8	11.82	-1.93	5.4e-02	3.6e-01	8.0e-01
Male	Cumulative Prescription Dispense (days)	Bipolar Disorder	(Intercept)	724.5	610.58	1.19	2.4e-01
			AGE	9.5	0.83	11.47	1.2e-29
			PC1	3867.7	46111.8	0.08	9.3e-01
			PC2	-2453.9	18394.4	-0.13	8.9e-01
			PC3	-12662	16111.1	-0.79	4.3e-01
			std_pgs	11.9	11.8	1.01	3.1e-01	6.5e-01	1.0e+00
Male	Cumulative Prescription Dispense (days)	C-reactive protein	(Intercept)	735	610.62	1.2	2.3e-01
			AGE	9.5	0.83	11.48	1.0e-29
			PC1	4671.2	46114.8	0.1	9.2e-01
			PC2	-2595.8	18397.9	-0.14	8.9e-01
			PC3	-12525.2	16116	-0.78	4.4e-01
			std_pgs	-2.4	12.01	-0.2	8.4e-01	8.5e-01	1.0e+00
Male	Cumulative Prescription Dispense (days)	Chronotype	(Intercept)	712.7	610.4	1.17	2.4e-01
			AGE	9.5	0.83	11.45	1.6e-29
			PC1	599.2	46151.9	0.01	9.9e-01
			PC2	-2988.6	18387.9	-0.16	8.7e-01
			PC3	-13632.4	16118.6	-0.85	4.0e-01
			std_pgs	19.9	11.92	1.67	9.5e-02	3.6e-01	1.0e+00
Male	Cumulative Prescription Dispense (days)	Depression	(Intercept)	707.8	610.89	1.16	2.5e-01
			AGE	9.5	0.83	11.44	1.7e-29
			PC1	2226.4	46149.4	0.05	9.6e-01
			PC2	-2515.7	18392.4	-0.14	8.9e-01
			PC3	-12571.8	16108.8	-0.78	4.4e-01
			std_pgs	14.1	12.03	1.18	2.4e-01	6.5e-01	1.0e+00
Male	Cumulative Prescription Dispense (days)	LDL-c	(Intercept)	715.1	610.06	1.17	2.4e-01
			AGE	9.5	0.83	11.5	8.8e-30
			PC1	3302.7	46070.7	0.07	9.4e-01
			PC2	-2628.7	18378.7	-0.14	8.9e-01
			PC3	-12025.7	16098	-0.75	4.6e-01
			std_pgs	26.3	12.09	2.18	3.0e-02	3.6e-01	4.5e-01
Male	Cumulative Prescription Dispense (days)	LRA	(Intercept)	729.1	610.51	1.19	2.3e-01
			AGE	9.5	0.83	11.46	1.4e-29
			PC1	5108.8	46104.6	0.11	9.1e-01
			PC2	-2199.1	18397.8	-0.12	9.0e-01
			PC3	-12409.6	16109.8	-0.77	4.4e-01
			std_pgs	-12.3	11.86	-1.04	3.0e-01	6.5e-01	1.0e+00
Male	Cumulative Prescription Dispense (days)	Migraine	(Intercept)	721.9	610.8	1.18	2.4e-01
			AGE	9.5	0.83	11.5	8.8e-30
			PC1	4248.7	46112.4	0.09	9.3e-01
			PC2	-2295	18400.1	-0.12	9.0e-01
			PC3	-12544.6	16111.7	-0.78	4.4e-01
			std_pgs	9.2	12.02	0.77	4.4e-01	6.5e-01	1.0e+00
Male	Cumulative Prescription Dispense (days)	Neuroticism	(Intercept)	744.9	610.26	1.22	2.2e-01
			AGE	9.5	0.83	11.48	1.1e-29
			PC1	4020.2	46086.2	0.09	9.3e-01
			PC2	-3279.5	18390.1	-0.18	8.6e-01
			PC3	-12463.4	16103.1	-0.77	4.4e-01
			std_pgs	20.5	11.98	1.71	8.7e-02	3.6e-01	1.0e+00
Male	Cumulative Prescription Dispense (days)	Peptic Ulcer Disease	(Intercept)	733.8	610.61	1.2	2.3e-01
			AGE	9.5	0.83	11.48	1.1e-29
			PC1	4290.3	46121.7	0.09	9.3e-01
			PC2	-2681.3	18397.6	-0.15	8.8e-01
			PC3	-12571.5	16114.3	-0.78	4.4e-01
			std_pgs	-5.6	12.09	-0.46	6.4e-01	7.4e-01	1.0e+00
Male	Cumulative Prescription Dispense (days)	Schizophrenia	(Intercept)	738.2	610.56	1.21	2.3e-01
			AGE	9.5	0.83	11.51	8.0e-30
			PC1	3773.6	46125.7	0.08	9.3e-01
			PC2	-2899.2	18399.4	-0.16	8.7e-01
			PC3	-13132.8	16135.4	-0.81	4.2e-01
			std_pgs	-9.2	12.2	-0.76	4.5e-01	6.5e-01	1.0e+00
Male	Cumulative Prescription Dispense (days)	Systolic Blood Pressure	(Intercept)	729.9	611.28	1.19	2.3e-01
			AGE	9.5	0.83	11.48	1.1e-29
			PC1	4254.4	46179.6	0.09	9.3e-01
			PC2	-2586.9	18398.2	-0.14	8.9e-01
			PC3	-12487.7	16113.7	-0.77	4.4e-01
			std_pgs	-2.3	11.87	-0.19	8.5e-01	8.5e-01	1.0e+00
Male	Cumulative Prescription Dispense (days)	T2D	(Intercept)	764.5	611.88	1.25	2.1e-01
			AGE	9.5	0.83	11.47	1.2e-29
			PC1	5723.6	46129.1	0.12	9.0e-01
			PC2	-3238.8	18416.1	-0.18	8.6e-01
			PC3	-12595.5	16112.6	-0.78	4.3e-01
			std_pgs	-8.7	12	-0.72	4.7e-01	6.5e-01	1.0e+00
Male	Medication Diversity	ADHD	(Intercept)	3.3907	1.1381	2.98	2.9e-03
			AGE	-0.0068	0.0015	-4.39	1.2e-05
			PC1	94.3975	85.8853	1.1	2.7e-01
			PC2	-16.3756	34.2701	-0.48	6.3e-01
			PC3	17.5215	30.0316	0.58	5.6e-01
			std_pgs	0.049	0.0229	2.14	3.2e-02	9.0e-02	4.9e-01
Male	Medication Diversity	Anorexia	(Intercept)	3.5497	1.1494	3.09	2.0e-03
			AGE	-0.0068	0.0015	-4.39	1.2e-05
			PC1	100.732	86.501	1.16	2.4e-01
			PC2	-18.7468	34.349	-0.55	5.9e-01
			PC3	14.7665	30.0403	0.49	6.2e-01
			std_pgs	-0.0083	0.0221	-0.38	7.1e-01	8.2e-01	1.0e+00
Male	Medication Diversity	BMI	(Intercept)	3.4798	1.1391	3.05	2.3e-03
			AGE	-0.0068	0.0015	-4.39	1.2e-05
			PC1	97.1745	85.9629	1.13	2.6e-01
			PC2	-17.7478	34.3183	-0.52	6.1e-01
			PC3	15.2578	30.0723	0.51	6.1e-01
			std_pgs	0.0048	0.022	0.22	8.3e-01	8.4e-01	1.0e+00
Male	Medication Diversity	Bipolar Disorder	(Intercept)	3.4348	1.1366	3.02	2.5e-03
			AGE	-0.0069	0.0015	-4.47	8.4e-06
			PC1	92.7201	85.8372	1.08	2.8e-01
			PC2	-17.2177	34.2413	-0.5	6.2e-01
			PC3	13.9606	29.9908	0.47	6.4e-01
			std_pgs	0.0599	0.022	2.73	6.5e-03	3.2e-02	9.7e-02	*
Male	Medication Diversity	C-reactive protein	(Intercept)	3.4952	1.1377	3.07	2.2e-03
			AGE	-0.0067	0.0015	-4.37	1.3e-05
			PC1	97.9563	85.9232	1.14	2.5e-01
			PC2	-18.261	34.2799	-0.53	5.9e-01
			PC3	15.7463	30.0281	0.52	6.0e-01
			std_pgs	0.0332	0.0224	1.48	1.4e-01	3.0e-01	1.0e+00
Male	Medication Diversity	Chronotype	(Intercept)	3.4801	1.1385	3.06	2.3e-03
			AGE	-0.0068	0.0015	-4.41	1.1e-05
			PC1	95.372	86.0839	1.11	2.7e-01
			PC2	-18.1762	34.2976	-0.53	6.0e-01
			PC3	14.4573	30.0649	0.48	6.3e-01
			std_pgs	0.0083	0.0222	0.37	7.1e-01	8.2e-01	1.0e+00
Male	Medication Diversity	Depression	(Intercept)	3.35	1.1366	2.95	3.2e-03
			AGE	-0.007	0.0015	-4.54	6.0e-06
			PC1	84.4252	85.8622	0.98	3.3e-01
			PC2	-17.5292	34.2197	-0.51	6.1e-01
			PC3	14.4149	29.9709	0.48	6.3e-01
			std_pgs	0.0714	0.0224	3.19	1.4e-03	2.2e-02	2.2e-02	*	*
Male	Medication Diversity	LDL-c	(Intercept)	3.4702	1.1381	3.05	2.3e-03
			AGE	-0.0068	0.0015	-4.41	1.1e-05
			PC1	95.7275	85.9484	1.11	2.7e-01
			PC2	-18.0353	34.2868	-0.53	6.0e-01
			PC3	15.3604	30.032	0.51	6.1e-01
			std_pgs	0.025	0.0226	1.11	2.7e-01	4.5e-01	1.0e+00
Male	Medication Diversity	LRA	(Intercept)	3.4919	1.1383	3.07	2.2e-03
			AGE	-0.0068	0.0015	-4.39	1.2e-05
			PC1	96.9481	85.9647	1.13	2.6e-01
			PC2	-18.173	34.3039	-0.53	6.0e-01
			PC3	14.9189	30.0376	0.5	6.2e-01
			std_pgs	0.0045	0.0221	0.2	8.4e-01	8.4e-01	1.0e+00
Male	Medication Diversity	Migraine	(Intercept)	3.4507	1.1384	3.03	2.5e-03
			AGE	-0.0068	0.0015	-4.39	1.2e-05
			PC1	95.6878	85.9441	1.11	2.7e-01
			PC2	-17.1023	34.2941	-0.5	6.2e-01
			PC3	14.7185	30.0289	0.49	6.2e-01
			std_pgs	0.0266	0.0224	1.19	2.3e-01	4.4e-01	1.0e+00
Male	Medication Diversity	Neuroticism	(Intercept)	3.5114	1.1372	3.09	2.0e-03
			AGE	-0.0068	0.0015	-4.43	9.8e-06
			PC1	95.458	85.8831	1.11	2.7e-01
			PC2	-19.5432	34.2706	-0.57	5.7e-01
			PC3	14.9504	30.0086	0.5	6.2e-01
			std_pgs	0.0468	0.0223	2.1	3.6e-02	9.0e-02	5.4e-01
Male	Medication Diversity	Peptic Ulcer Disease	(Intercept)	3.5072	1.1363	3.09	2.0e-03
			AGE	-0.0067	0.0015	-4.34	1.5e-05
			PC1	102.108	85.8294	1.19	2.3e-01
			PC2	-17.2449	34.2366	-0.5	6.1e-01
			PC3	16.1167	29.9876	0.54	5.9e-01
			std_pgs	0.0637	0.0225	2.83	4.7e-03	3.2e-02	7.0e-02	*
Male	Medication Diversity	Schizophrenia	(Intercept)	3.4833	1.1381	3.06	2.2e-03
			AGE	-0.0068	0.0015	-4.43	1.0e-05
			PC1	99.1997	85.9801	1.15	2.5e-01
			PC2	-17.3898	34.2973	-0.51	6.1e-01
			PC3	16.4048	30.077	0.55	5.9e-01
			std_pgs	0.0203	0.0227	0.89	3.7e-01	5.6e-01	1.0e+00
Male	Medication Diversity	Systolic Blood Pressure	(Intercept)	3.5123	1.1395	3.08	2.1e-03
			AGE	-0.0068	0.0015	-4.38	1.2e-05
			PC1	99.0676	86.0822	1.15	2.5e-01
			PC2	-18.1281	34.2956	-0.53	6.0e-01
			PC3	15.0226	30.0371	0.5	6.2e-01
			std_pgs	0.0095	0.0221	0.43	6.7e-01	8.2e-01	1.0e+00
Male	Medication Diversity	T2D	(Intercept)	3.3238	1.1395	2.92	3.6e-03
			AGE	-0.0067	0.0015	-4.36	1.4e-05
			PC1	91.4462	85.9081	1.06	2.9e-01
			PC2	-14.4565	34.297	-0.42	6.7e-01
			PC3	15.6675	30.0072	0.52	6.0e-01
			std_pgs	0.0494	0.0223	2.21	2.7e-02	9.0e-02	4.1e-01

## Sheet: Table8
Table 8	Table 8
Detailed characteristics across sustained antidepressant use subgroups and medication-specific adherent groups among 8,898 AGDS participants with lifetime depression, genome-wide genotyping, inferred European ancestry, and at least one antidepressant prescription. Under no mediation-specific adherence criterion, 61% of these participants met criteria for sustained single antidepressant use, defin…	Detailed characteristics across drug-level sustained-use360 subgroups among 8,898 AGDS participants with lifetime depression, genome-wide genotyping, inferred European ancestry, and at least one antidepressant prescription. All summaries are based on complete cases, with missing values (NAs) excluded from the denominator to avoid underestimating prevalence. The group allocations based on prescrip…
		No medication-specific continuity requirement																Medication-specific high continuity requirement
		TCA:Amitriptyline	SSRI:Citalopram	SSRI:Paroxetine	SNRI:Venlafaxine	TeCA:Mirtazapine	SSRI:Escitalopram	SSRI:Sertraline	SSRI:Fluoxetine	SNRI:Duloxetine	SNRI:Desvenlafaxine	Combination	BIP+L	BIP-L	Various		Adherent.TCA:Amitriptyline	Adherent.SSRI:Citalopram	Adherent.SSRI:Paroxetine	Adherent.SNRI:Venlafaxine	Adherent.TeCA:Mirtazapine	Adherent.SSRI:Escitalopram	Adherent.SSRI:Sertraline	Adherent.SSRI:Fluoxetine	Adherent.SNRI:Duloxetine	Adherent.SNRI:Desvenlafaxine	Adherent.Combination	BIP+L	BIP-L	Various
	N	124	361	227	798	160	961	989	493	456	677	824	213	821	1794		121	357	228	782	156	940	958	474	451	669	789	213	821	1939
Self-Reported Phenotypes	Lifetime MDD (CIDI questionnaire, %)	100	100	100	100	100	100	100	100	100	100	100	100	100	100		100	100	100	100	100	100	100	100	100	100	100	100	100	100
	Total Lifetime MDD score (CIDI questionnaire, median)	8	8	8	8	9	8	8	8	8	9	9	9	9	8		8	8	8	8	9	8	8	8	8	9	9	9	9	8
	Total Lifetime MDD score (CIDI questionnaire, IQR)	8-9	7-9	7-9	8-9	8-9	7-9	7-9	8-9	8-9	8-9	8-9	8-9	8-9	8-9		7-9	7-9	7-9	8-9	8-9	7-9	7-9	8-9	8-9	8-9	8-9	8-9	8-9	8-9
	Age (yrs, mean)	52.2	46.5	51.0	47.4	49.8	42.7	44.4	43.7	45.4	42.7	46.8	44.1	44.2	39.3		52.1	46.7	51.1	47.5	49.4	42.9	44.4	44.0	45.5	43.0	47.0	44.1	44.2	39.3
	Age (yrs, sd)	14.0	14.7	14.1	14.2	15.3	14.2	14.4	15.6	14.1	14.5	14.7	12.4	14.1	14.8		13.8	14.7	14.2	14.3	15.3	14.2	14.4	15.7	14.0	14.5	14.7	12.4	14.1	14.8
	Males (%)	25.8	23.0	28.6	24.3	48.8	23.7	19.7	19.9	24.6	24.5	25.8	28.6	27.8	28.9		25.6	23.2	28.1	24.3	49.4	23.7	19.2	20.7	24.2	24.7	25.9	28.6	27.8	28.6
	Age of MDD onset (yrs, mean)	27.6	23.8	25.6	23.6	25.9	22.3	22.6	21.5	22.6	22.1	24.0	21.2	19.5	21.7		27.4	24.0	25.7	23.5	25.6	22.3	22.6	21.5	22.5	22.2	24.0	21.2	19.5	21.7
	Age of MDD onset (yrs, sd)	13.4	11.9	12.2	11.9	13.4	11.3	10.7	10.6	11.9	12.0	12.0	10.5	9.8	11.4		13.3	11.9	12.2	11.9	13.3	11.3	10.8	10.8	11.9	12.1	12.1	10.5	9.8	11.3
	Number of MDD episodes (median)	6	6	5	6	10	6	6	8	7	8	10	13	13	6		6.0	6.0	5.0	7.0	10.0	6.0	6.0	8.0	7.5	8.0	10.0	13.0	13.0	6.0
	Number of MDD episodes (IQR)	3.5-13	4-13	3-13	4-13	4-13	3-13	3-13	4-13	4-13	4-13	4-13	6-13	6-13	3-13		3-13	4-13	3-13	4-13	4-13	3-13	3-13	4-13	4-13	4-13	4-13	6-13	6-13	3-13
	Suicidal Thoughts (%)	63.4	64.4	59.5	74.0	78.1	69.2	63.7	72.4	73.6	72.0	70.2	88.7	85.0	70.5		62.5	63.8	59.2	74.4	77.6	69.8	63.9	72.5	73.8	72.0	69.9	88.7	85.0	70.3
	Self-harm (%)	37.9	37.0	29.5	39.6	38.1	39.0	35.4	45.7	45.3	46.6	40.8	57.7	63.7	46.8		37.2	36.2	29.4	39.8	37.8	39.0	35.8	44.8	46.0	46.2	40.1	57.7	63.7	46.7
	Circadian Depression Subtype (%)	16.5	19.5	22.2	21.0	17.2	24.2	21.1	28.8	26.0	26.8	26.8	26.3	33.4	25.3		15.6	19.9	21.7	21.1	16.8	24.1	21.0	27.3	26.2	26.7	27.2	26.3	33.4	25.5
	BMI (mean)	29.2	28.3	29.9	29.3	28.8	28.9	28.5	29.1	29.8	29.5	30.2	30.4	30.1	27.6		29.4	28.3	29.9	29.3	28.8	29.0	28.5	29.1	29.9	29.5	30.3	30.4	30.1	27.6
	BMI (sd)	7.2	6.3	7.4	7.1	6.3	6.8	6.8	7.4	7.1	6.6	7.6	7.0	7.0	6.9		7.2	6.3	7.4	7.2	6.4	6.8	6.8	7.4	7.1	6.5	7.6	7.0	7.0	6.9
	T2D (%)	11.3	3.9	8.4	4.4	8.1	3.3	3.3	3.0	2.9	4.6	6.4	2.8	4.6	1.9		11.6	3.9	8.3	4.5	8.3	3.3	3.3	3.0	2.9	4.5	6.6	2.8	4.6	2.0
	Stomach Ulcers (%)	2.4	1.7	3.5	3.0	1.9	3.3	2.4	4.3	3.7	3.0	4.0	3.3	3.8	2.6		2.5	1.7	3.5	3.1	1.3	3.3	2.3	4.6	3.8	3.0	3.9	3.3	3.8	2.6
	Back pain (%)	50.0	37.1	46.7	36.3	43.8	41.5	36.4	38.9	43.6	41.7	45.1	37.6	41.5	35.9		51.2	37.0	46.5	36.4	42.9	41.1	36.6	39.2	43.2	41.9	45.8	37.6	41.5	36.0
	Chronic Fatigue (%)	7.3	6.6	6.6	6.3	6.2	6.1	5.3	7.9	9.2	6.8	8.6	8.5	10.2	6.4		5.8	6.7	6.1	6.4	6.4	6.1	5.3	7.6	9.1	6.4	9.0	8.5	10.2	6.6
	Epilepsy (%)	3.2	1.9	0.4	1.1	1.2	2.1	1.5	1.6	0.9	1.3	1.9	2.3	2.9	1.5		3.3	2.0	0.4	1.2	1.9	2.1	1.4	1.7	0.9	1.5	1.6	2.3	2.9	1.5
	Chronic Pain (%)	33.9	7.8	10.1	11.2	15.0	10.9	10.4	11.2	19.1	9.9	15.9	16.0	16.2	10.9		33.9	7.8	10.1	11.4	14.1	11.0	10.4	11.4	19.5	9.9	16.2	16.0	16.2	10.7
	Migraines (%)	79.6	66.7	64.9	66.1	64.0	69.7	69.2	72.5	73.7	72.5	71.9	68.8	75.3	66.5		80.0	66.0	64.9	66.4	63.6	69.7	69.5	73.0	73.7	72.2	71.8	68.8	75.3	66.7
	Family Member with Mental Health Disorder (%)	68.5	66.0	71.2	71.0	66.9	72.6	70.1	71.5	70.1	70.0	71.7	66.0	74.1	70.9		68.6	65.9	71.8	71.2	67.3	72.2	70.1	71.2	70.4	69.8	72.0	66.0	74.1	70.9
	Family Member with MDD (%)	100	100	100	100	100	100	100	100	100	100	100	100	100	100		100	100	100	100	100	100	100	100	100	100	100	100	100	100
	Family Member with BIP (%)	100	100	100	100	100	100	100	100	100	100	100	100	100	100		100	100	100	100	100	100	100	100	100	100	100	100	100	100
	Fibroid (uteroid) (%)	24.3	16.8	21.4	18.6	20.9	16.4	13.5	12.4	15.4	14.8	17.6	13.3	15.7	12.2		25.0	17.5	21.3	18.9	20.3	16.5	13.3	12.3	15.4	15.1	18.0	13.3	15.7	12.0
	Endometriosis (%)	24.0	10.2	13.7	15.0	13.4	11.9	12.9	11.1	17.4	13.2	15.5	15.0	15.4	11.4		24.7	10.3	14.3	15.3	12.5	12.1	12.8	10.9	17.4	13.4	15.7	15.0	15.4	11.2
	PCOS (%)	10.8	9.7	10.1	13.1	16.7	12.2	9.3	10.8	14.5	14.0	12.6	17.4	18.3	14.4		11.1	9.4	10.0	13.4	17.5	11.6	8.8	10.3	14.9	13.4	12.8	17.4	18.3	14.9
	Likely Pregnant during Study Period (%)	5.3	11.3	5.1	8.5	1.9	12.5	20.1	11.4	11.0	7.5	11.9	11.4	11.1	10.8		5.3	10.9	5.3	8.7	1.9	12.6	20.5	11.3	11.1	7.3	12.0	11.4	11.1	10.7
	Breasteeding Ever (%)	87.9	91.1	87.9	86.2	81.6	86.0	89.4	86.4	86.7	87.1	86.3	81.4	87.1	88.9		87.5	91.0	87.1	86.3	83.0	85.9	89.4	86.9	86.6	87.2	86.3	81.4	87.1	88.7
	Education level (higher value = higher level, median)	5	6	6	6	5	6	6	6	6	6	6	6	6	6		5	6	6	6	5	6	6	6	6	6	6	6	6	6
	Education level (higher value = higher level, IQR)	5-6	5-7	5-6	5-7	5-6	5-7	5-7	5-7	5-7	5-7	5-6	5-7	5-6	5-6		5-6	5-7	5-6	5-6	5-6	5-7	5-7	5-7	5-7	5-7	5-6	5-7	5-6	5-7
	Physical health (higher value = higher level, median)	3	3	3	3	3	3	3	3	3	3	3	3	3	3		3	3	3	3	3	3	3	3	3	3	3	3	3	3
	Physical health (higher value = higher level, IQR)	2-4	3-4	3-4	3-4	3-4	3-4	3-4	3-4	3-4	3-4	2-4	2-4	2-4	3-4		2-4	3-4	3-4	3-4	3-4	3-4	3-4	3-4	3-4	3-4	2-4	2-4	2-4	3-4
	Regular smoker (%)	78.8	76.3	82.9	71.5	81.1	72.4	70.1	66.1	75.1	73.4	77.0	76.6	80.6	67.1		79.1	77.2	83.2	71.5	79.1	72.6	70.5	66.3	75.3	73.0	77.0	76.6	80.6	67.2
	Drinks per 3 months (mean)	10.8	14.4	11.8	15.1	13.5	13.8	13.0	12.7	10.7	12.5	11.8	10.8	14.0	12.0		11.1	14.4	11.8	15.2	13.1	13.8	13.2	12.8	10.4	12.6	11.9	10.8	14.0	12.0
	Drinks per 3 months (sd)	22.1	25.2	21.2	25.4	25.5	23.5	22.7	21.9	21.6	22.7	23.5	23.0	24.7	21.5		22.2	25.0	21.2	25.5	25.1	23.5	22.8	21.9	21.3	23.0	23.6	23.0	24.7	21.4
	Self-report respone to specific AD (%)	93.4	97.7	97.7	96.9	97.3	97.3	97.7	97.9	95.3	96.3						93.2	98.0	98.6	97.0	97.9	97.2	97.7	98.3	95.2	96.3
	Self-report response to any AD (%)	100.0	100.0	100.0	100.0	100.0	100.0	100.0	100.0	99.8	99.8		100.0	100.0	99.9		100.0	100.0	100.0	100.0	100.0	100.0	100.0	100.0	99.8	99.8		100.0	100.0	99.9
	Self-report discontinuation to specific AD (%)	19.4	10.6	8.6	9.3	11.8	8.2	9.3	12.2	11.0	9.1						18.2	10.3	8.6	8.6	12.5	8.1	8.2	11.5	10.7	8.3
	Self-report discontinuation to any AD (%)	100	100	100	100	100	100	100	100	100	100		100	100	100		100	100	100	100	100	100	100	100	100	100		100	100	100
	Length of worst MDD episode (wks, median)	12	10	12	12	12	12	10	12	12	12	12	12	12	12		12	10	12	12	12	12	10	12	12	12	12	12	12	12
	Length of worst MDD episode (wks, IQR)	8-38	4-24	4-27.75	5-26	6-40	5-24	4-24	6-26	6-40	6-26	6-30	6-37	6-36	6-30		8-36	4-24	4-27.5	5-26	6-40	5-24	4-24	6-26	6-40	6-26	6-30	6-37	6-36	6-30
	Worst MDD episode symptom: Low interest (%)	98.4	96.9	97.8	97.7	97.5	96.0	95.9	97.6	98.5	98.1	97.9	99.5	99.0	97.3		97.5	96.9	97.8	97.7	97.4	96.0	96.1	97.5	98.4	97.9	98.1	99.5	99.0	97.3
	Worst MDD episode symptom: Depressed mood (%)	99.2	98.9	98.7	99.0	98.8	99.4	98.9	98.8	99.8	100.0	99.8	99.1	99.6	99.4		99.2	98.9	98.7	99.1	98.7	99.4	99.1	98.9	99.8	100.0	99.7	99.1	99.6	99.2
	Worst MDD episode symptom: Appetite or Weight changes (%)	82.9	81.7	82.8	85.2	87.5	83.5	81.1	87.2	86.4	86.7	87.0	92.5	91.9	83.7		82.5	81.7	82.9	85.3	87.8	83.5	80.7	87.3	86.4	86.7	86.8	92.5	91.9	84.0
	Worst MDD episode symptom: Sleep Disturbances (%)	96.0	94.5	93.8	94.7	95.0	94.0	93.7	94.3	95.8	95.3	95.6	98.1	97.3	94.2		95.9	94.1	93.8	94.7	95.5	94.0	93.8	94.7	95.8	95.2	95.5	98.1	97.3	94.1
	Worst MDD episode symptom: Movement Changes (%)	78.5	76.5	73.8	76.9	77.4	74.1	73.9	73.2	72.8	76.5	79.9	87.7	84.6	76.2		78.0	76.2	73.5	76.8	77.4	73.8	74.1	72.8	72.9	75.9	79.6	87.7	84.6	76.8
	Worst MDD episode symptom: Fatigue (%)	98.4	97.5	94.3	95.7	95.6	96.4	95.7	97.4	96.5	96.3	96.8	99.5	96.2	95.8		98.3	97.5	94.3	95.7	95.5	96.4	95.7	97.5	96.7	96.3	96.7	99.5	96.2	95.9
	Worst MDD episode symptom: Guilty Feelings (%)	95.1	91.6	90.7	94.3	94.9	94.3	92.8	96.1	94.1	94.2	95.0	94.3	96.6	93.4		95.0	91.6	90.7	94.2	94.8	94.4	92.9	96.0	94.0	94.0	94.9	94.3	96.6	93.6
	Worst MDD episode symptom: No Focus (%)	95.1	95.0	95.1	95.2	94.3	96.3	96.7	96.3	94.5	96.7	96.8	98.1	96.9	95.7		95.0	94.9	95.2	95.4	94.2	96.3	97.1	96.2	94.9	96.7	96.7	98.1	96.9	95.6
	Worst MDD episode symptom: Thoughts of death (%)	77.0	74.2	73.0	81.5	84.3	77.6	72.7	82.8	81.1	79.5	80.8	91.0	89.4	81.9		76.5	73.9	73.1	81.4	84.5	78.0	72.8	83.2	81.1	79.4	80.5	91.0	89.4	81.6
	Atypical Depression Subtype (%)	21.5	23.4	18.4	22.5	18.1	23.6	20.0	27.2	28.3	27.6	28.4	39.2	30.6	20.1		22.0	23.1	19.2	22.7	17.9	23.6	20.2	27.7	28.1	26.7	28.3	39.2	30.6	20.4
	Bipolar Disorder (BIP, %)	0	0	0	0	0	0	0	0	0	0	0	100	100	0		0	0	0	0	0	0	0	0	0	0	0	100	100	0
	Premenstrual Dysphoric Disorder (PMDD, %)	2.4	1.4	2.2	1.8	0.0	2.0	2.4	4.5	2.9	1.5	2.3	4.2	5.0	1.4		2.5	1.4	2.2	1.8	0.0	1.9	2.3	4.4	2.9	1.5	2.4	4.2	5.0	1.5
	Schizophrenia (SCZ, %)	1.6	0.8	0.9	0.5	1.2	0.5	0.8	0.8	0.0	0.3	1.5	3.3	3.2	0.7		1.7	0.8	0.9	0.5	1.3	0.4	0.8	0.8	0.0	0.3	1.5	3.3	3.2	0.7
	Anorexia Nervosa (ANO, %)	4.0	2.5	2.6	3.1	1.9	3.5	2.7	5.1	5.0	3.7	3.2	4.7	4.3	3.5		3.3	2.5	2.6	3.2	2.6	3.4	2.7	4.9	5.1	3.6	3.2	4.7	4.3	3.6
	ADHD (%)	1.6	2.2	1.3	3.8	1.2	4.0	2.1	3.0	3.9	3.4	4.1	8.0	8.8	4.4		1.7	2.0	1.3	3.8	1.3	3.9	2.1	3.0	4.0	3.4	4.3	8.0	8.8	4.3
	Substance Use Disorder (SUD, %)	2.4	3.6	3.1	4.1	5.6	2.2	1.4	3.4	3.9	2.8	3.4	12.7	10.2	3.0		2.5	3.6	3.1	3.8	5.8	2.1	1.5	3.4	4.0	3.1	3.3	12.7	10.2	3.0
	Personality Disorder (PersD, %)	6.5	2.8	2.2	6.3	7.5	4.3	3.3	5.1	5.3	5.9	5.3	11.3	16.3	4.6		6.6	2.8	2.2	6.3	7.7	4.3	3.4	5.1	5.3	6.1	5.1	11.3	16.3	4.6
	Anxiety Disorder (ANX, %)	46.8	48.5	59.0	53.5	56.2	61.9	53.4	54.2	56.1	55.4	58.6	49.8	57.2	58.3		47.9	48.2	59.2	53.2	57.1	61.4	53.7	53.4	56.3	55.5	58.7	49.8	57.2	58.4
	Seasonal Affective Disorder (SAD, %)	2.4	3.3	4.4	3.9	3.1	2.0	2.5	3.2	1.8	2.1	3.2	5.6	7.1	2.2		2.5	3.4	4.8	4.0	3.2	2.0	2.6	2.7	1.8	2.1	3.2	5.6	7.1	2.2
	Obsessive-compulsive Disorder (OCD, %)	3.2	4.7	7.9	4.1	1.9	5.5	4.6	8.1	5.0	3.7	5.3	9.4	10.4	4.7		3.3	4.5	7.9	4.0	2.6	5.3	4.7	8.2	5.3	3.7	5.3	9.4	10.4	4.7
Prescription-derived	General Adherence Score (mean)	1.0	1.0	1.0	1.0	1.0	1.0	1.0	1.0	1.0	1.0	1.0	1.0	1.0	0.9		1.0	1.0	1.0	1.0	1.0	1.0	1.0	1.0	1.0	1.0	1.0	1.0	1.0	0.9
	General Adherence Score (sd)	0.1	0.0	0.0	0.0	0.0	0.0	0.0	0.0	0.0	0.0	0.0	0.1	0.1	0.2		0.0	0.0	0.0	0.0	0.0	0.0	0.0	0.0	0.0	0.0	0.0	0.1	0.1	0.2
	Augmentation with any antidepressant (%)	15.3	4.2	6.2	10.4	15.6	7.0	5.1	7.7	15.4	11.8	15.3	58.7	34.6	3.8		16.5	4.2	6.6	10.6	16.7	6.6	5.1	8.4	15.7	12.3	14.7	58.7	34.6	3.9
	Number of co-occuring condition-related medications (median)	2	1	1	1	1	1	1	1	1	1	2	2	2	0		2	1	1	1	1	1	1	1	1	1	2	2	2	0
	Number of co-occuring condition-related medications (IQR)	1-3	0-2	0-2	0-2	0-3	0-2	0-2	0-2	0-2	0-2	1-3	1-3	1-3	0-1		1-3	0-2	0-3	0-2	0-3	0-2	0-2	0-2	0-2	0-2	1-3	1-3	1-3	0-1
	ADHD related-medication (%)	0.8	1.4	1.8	2.8	0.6	3.7	1.3	2.6	2.6	2.5	3.8	7.5	4.8	1.9		0.8	1.4	1.8	2.8	0.6	3.7	1.3	2.5	2.7	2.5	3.9	7.5	4.8	1.9
	Analgesics related-medication (%)	53.2	24.4	30.8	29.7	36.2	23.9	23.7	27.2	36.2	24.5	38.3	35.2	39.3	14.2		50.4	24.4	30.7	30.1	36.5	24.1	24.1	27.8	35.9	25.0	38.8	35.2	39.3	14.6
	Anxiety related-medication (%)	18.5	9.1	17.2	12.9	22.5	12.7	8.7	11.4	12.9	12.6	21.5	27.7	24.2	8.2		19.8	9.2	17.5	12.9	22.4	12.7	8.8	10.5	13.1	12.7	21.8	27.7	24.2	8.5
	Asthma and COPD related-medication (%)	14.5	17.2	14.5	13.7	18.8	13.2	12.0	13.8	13.4	10.9	19.4	15.5	16.3	5.3		14.0	17.1	14.9	14.1	19.2	13.4	12.2	13.7	13.5	11.2	19.5	15.5	16.3	5.5
	Cancer related-medication (%)	3.2	2.8	0.9	1.9	1.9	2.4	1.3	1.8	2.4	1.0	3.3	1.9	1.9	0.4		2.5	2.8	0.9	1.9	1.9	2.3	1.3	1.9	2.4	1.2	3.3	1.9	1.9	0.6
	Cardiovascular related-medication (%)	41.9	22.7	35.2	31.7	40.0	21.3	20.8	20.3	32.5	25.1	35.1	35.2	27.0	13.0		41.3	23.0	35.5	32.0	40.4	21.6	21.2	20.9	32.6	25.1	35.5	35.2	27.0	13.2
	Dementia related-medication (%)	0.0	0.0	0.4	0.0	0.0	0.0	0.0	0.0	0.0	0.0	0.1	0.5	0.1	0.0		0.0	0.0	0.4	0.0	0.0	0.0	0.0	0.0	0.0	0.0	0.1	0.5	0.1	0.0
	Diabeted related-medication (%)	14.5	8.0	7.9	8.0	11.9	6.8	4.9	5.9	7.5	7.5	11.2	11.7	8.3	3.2		14.0	8.1	7.9	8.2	12.2	6.8	5.0	5.7	7.5	7.3	11.5	11.7	8.3	3.4
	Dyslipidemia related-medication (%)	30.6	16.6	29.5	22.4	25.6	13.0	14.3	14.4	16.2	14.5	23.4	16.4	19.1	6.1		30.6	17.1	29.4	22.8	25.6	13.2	14.6	14.6	16.4	14.6	23.6	16.4	19.1	6.3
	Hepatic related-medication (%)	0.8	1.1	0.4	1.5	1.2	0.7	0.6	0.2	2.2	1.2	2.3	2.8	2.8	0.3		0.8	0.8	0.4	1.5	0.6	0.7	0.6	0.2	2.2	1.2	2.4	2.8	2.8	0.4
	Immunosuppressants (%)	2.4	2.2	2.2	1.9	0.6	1.2	1.2	1.4	1.8	1.3	3.2	1.4	2.2	0.8		2.5	2.2	2.2	1.9	0.6	1.4	1.3	1.5	1.6	1.5	2.9	1.4	2.2	0.9
	Siezure related-medication (%)	10.5	2.8	4.0	5.1	11.2	4.2	2.9	5.7	4.4	4.9	7.5	25.8	23.9	2.1		10.7	2.8	3.9	5.2	11.5	4.1	3.0	5.3	4.4	5.1	7.6	25.8	23.9	2.2
	Sleep related-medication (%)	8.9	6.1	8.4	5.9	10.0	6.8	5.1	6.3	7.2	8.0	11.5	13.1	10.0	3.9		9.1	6.2	9.2	5.8	9.6	6.7	5.3	6.1	6.9	8.1	11.4	13.1	10.0	4.2
	Thyroid related-medication (%)	15.3	7.5	6.6	6.9	6.2	6.8	6.6	7.7	7.9	6.6	11.0	15.5	8.8	1.6		14.9	7.6	6.6	6.8	6.4	6.5	6.4	8.0	8.4	6.7	11.0	15.5	8.8	2.1
	Cumulative AD Dispense (median)	748.5	1108.0	1163.0	1298.0	994.0	966.0	980.0	988.0	1163.5	1133.0	1402.5	983.0	977.0	224.0		797.0	1116.0	1161.5	1307.5	1017.5	984.5	1013.0	1014.0	1169.0	1148.0	1416.0	974.0	977.0	240.0
	Cumulative AD Dispense (IQR)	479.8-1006.5	736-1385	860-1389.5	919.2-1481.8	644.8-1345.2	640-1311	664-1299	623-1286	734-1445.5	696-1413	1215.2-1783	418-1424	503-1384	115-336.8		509-1011	755-1390	851.5-1388.8	956.2-1483	684.5-1353	660.2-1315.2	705.5-1310	672.5-1304.2	740-1447.5	729-1415	1226-1830	418-1424	511-1380	120-363.5
	Number of unique antidepressants dispensed (median)	1	1	1	1	1	1	1	1	1	1	2	2	2	1		1	1	1	1	1	1	1	1	1	1	2	2	2	1
	Number of unique antidepressants dispensed (IQR)	1-2	1-2	1-2	1-2	1-2	1-2	1-2	1-2	1-2	1-2	2-3	1-3	1-2	1-2		1-2	1-2	1-2	1-2	1-2	1-2	1-2	1-2	1-2	1-2	2-3	1-3	1-2	1-2
	Number of unique antidepressant classes dispensed (median)	1	1	1	1	1	1	1	1	1	1	2	2	1	1		1	1	1	1	1	1	1	1	1	1	2	2	1	1
	Number of unique antidepressant classes dispensed (IQR)	1-2	1-1	1-1	1-2	1-2	1-2	1-1	1-2	1-2	1-2	2-3	1-2	1-2	1-2		1-2	1-1	1-1	1-2	1-2	1-2	1-1	1-2	1-2	1-2	2-3	1-2	1-2	1-2
	Medication-specific Cumulative Prescription Days (median)	748.5	1108.0	1163.0	1298.0	994.0	966.0	980.0	988.0	1163.5	1133.0						797.0	1116.0	1161.5	1307.5	1017.5	984.5	1013.0	1014.0	1169.0	1148.0
	Medication-specific Cumulative Prescription Days (IQR)	479.8-1006.5	736-1385	860-1389.5	919.2-1481.8	644.8-1345.2	640-1311	664-1299	623-1286	734-1445.5	696-1413						509-1011	755-1390	851.5-1388.8	956.2-1483	684.5-1353	660.2-1315.2	705.5-1310	672.5-1304.2	740-1447.5	729-1415
	Medication-specific Prescription Episodes Days (median)	734.5	1197.0	1330.0	1413.0	999.0	808.0	814.0	758.0	1108.0	952.0						754.5	1221.0	1328.5	1442.0	1036.0	844.0	883.5	772.0	1143.0	983.0
	Medication-specific Prescription Episodes Days (IQR)	464.9-1570.8	575-1632	718-1632.5	680.6-1639	533.5-1624.5	528-1599	550.5-1625	471-1616	604.4-1635	590-1622						506-1579	595.5-1633	719.5-1632.2	711-1639	553-1626	544.5-1605.2	589-1626	501.8-1622.5	615.2-1635	628-1624
	Number of medication-specific prescription episodes (median)	1	1	1	1	1	1	1	1	1	1						1	1	1	1	1	1	1	1	1	1
	Number of medication-specific prescription episodes (IQR)	1-2	1-2	1-2	1-2	1-2	1-2	1-2	1-2	1-2	1-2						1-2	1-2	1-2	1-2	1-2	1-2	1-2	1-2	1-2	1-2
	Medication-specific single prescription episode (%)	57.3	67.0	67.4	73.2	71.2	67.5	65.2	60.4	71.7	70.6						59.5	68.1	68.4	74.8	73.7	69.4	67.7	63.5	72.9	72.5
	Medication-specific augmentation (%)	13.7	3.6	4.8	9.3	13.1	6.3	4.2	7.1	13.6	10.8						14.0	3.6	4.8	9.5	14.1	6.0	4.3	7.6	14.0	11.1

## Sheet: Table9
Table 9
Detailed characteristics across class-level sustained-use360 subgroups among 8,898 AGDS participants with lifetime depression, genome-wide genotyping, inferred European ancestry, and at least one antidepressant prescription. For class-level analysis, antidepressant-level subgroups were aggregrated and participants from the Combination group who demonstrated multiple acceptability within a single …
		No medication-specific continuity requirement								Medication-specific high continuity requirement
		TCA	SSRI	SNRI	TeCA	BIP+L	BIP-L	Various		Adherent.TCA	Adherent.SSRI	Adherent.SNRI	Adherent.TeCA	BIP+L	BIP-L	Various
Self-Reported Phenotype	N	124	3149	2020	160	213	821	2411		121	3062	1988	156	213	821	2537
	Lifetime MDD (CIDI questionnaire, %)	100	100	100	100	100	100	100		100	100	100	100	100	100	100
	Total Lifetime MDD score (CIDI questionnaire, median)	8	8	9	9	9	9	8		8	8	9	9	9	9	8
	Total Lifetime MDD score (CIDI questionnaire, IQR)	8-9	7-9	8-9	8-9	8-9	8-9	8-9		7-9	7-9	8-9	8-9	8-9	8-9	8-9
	Age (yrs, mean)	52.2	44.4	45.3	49.8	44.1	44.2	41.5		52.1	44.6	45.4	49.4	44.1	44.2	41.4
	Age (yrs, sd)	14.0	14.7	14.3	15.3	12.4	14.1	15.2		13.8	14.7	14.3	15.3	12.4	14.1	15.2
	Males (%)	25.8	22.2	24.0	48.8	28.6	27.8	28.6		25.6	22.1	23.9	49.4	28.6	27.8	28.4
	Age of MDD onset (yrs, mean)	27.6	22.6	22.9	25.9	21.2	19.5	22.4		27.4	22.7	22.9	25.6	21.2	19.5	22.3
	Age of MDD onset (yrs, sd)	13.4	11.2	11.9	13.4	10.5	9.8	11.7		13.3	11.2	11.9	13.3	10.5	9.8	11.6
	Number of MDD episodes (median)	6	6	7	10	13	13	6		6	6	8	10	13	13	6
	Number of MDD episodes (IQR)	3.5-13	3-13	4-13	4-13	6-13	6-13	4-13		3-13	3-13	4-13	4-13	6-13	6-13	4-13
	Suicidal Thoughts (%)	63.4	66.8	73.1	78.1	88.7	85.0	70.4		62.5	66.8	73.2	77.6	88.7	85.0	70.2
	Self-harm (%)	37.9	38.4	43.3	38.1	57.7	63.7	44.9		37.2	38.1	43.4	37.8	57.7	63.7	44.9
	Circadian Depression Subtype (%)	16.5	23.4	24.5	17.2	26.3	33.4	25.5		15.6	23.1	24.5	16.8	26.3	33.4	25.8
	BMI (mean)	29.2	28.9	29.5	28.8	30.4	30.1	28.3		29.4	28.9	29.5	28.8	30.4	30.1	28.2
	BMI (sd)	7.2	6.9	7.0	6.3	7.0	7.0	7.2		7.2	6.9	7.0	6.4	7.0	7.0	7.1
	T2D (%)	11.3	3.8	4.2	8.1	2.8	4.6	3.0		11.6	3.8	4.2	8.3	2.8	4.6	3.1
	Stomach Ulcers (%)	2.4	3.0	3.3	1.9	3.3	3.8	3.0		2.5	3.0	3.3	1.3	3.3	3.8	3.0
	Back pain (%)	50.0	39.5	40.0	43.8	37.6	41.5	38.5		51.2	39.5	40.0	42.9	37.6	41.5	38.5
	Chronic Fatigue (%)	7.3	6.3	7.2	6.2	8.5	10.2	7.0		5.8	6.2	7.1	6.4	8.5	10.2	7.2
	Epilepsy (%)	3.2	1.7	1.1	1.2	2.3	2.9	1.7		3.3	1.7	1.2	1.9	2.3	2.9	1.6
	Chronic Pain (%)	33.9	10.4	12.6	15.0	16.0	16.2	12.4		33.9	10.5	12.8	14.1	16.0	16.2	12.2
	Migraines (%)	79.6	69.3	70.3	64.0	68.8	75.3	67.9		80.0	69.3	70.4	63.6	68.8	75.3	68.0
	Family Member with Mental Health Disorder (%)	68.5	70.9	70.7	66.9	66.0	74.1	70.8		68.6	70.8	70.7	67.3	66.0	74.1	70.9
	Family Member with MDD (%)	100	100	100	100	100	100	100		100	100	100	100	100	100	100
	Family Member with BIP (%)	100	100	100	100	100	100	100		100	100	100	100	100	100	100
	Fibroid (uteroid) (%)	24.3	15.1	16.5	20.9	13.3	15.7	13.8		25.0	15.2	16.7	20.3	13.3	15.7	13.8
	Endometriosis (%)	24.0	12.1	15.1	13.4	15.0	15.4	12.4		24.7	12.2	15.3	12.5	15.0	15.4	12.2
	PCOS (%)	10.8	10.8	14.0	16.7	17.4	18.3	13.5		11.1	10.3	14.0	17.5	17.4	18.3	13.9
	Likely Pregnant during Study Period (%)	5.3	14.1	8.5	1.9	11.4	11.1	11.2		5.3	14.2	8.5	1.9	11.4	11.1	11.1
	Breasteeding Ever (%)	87.9	88.1	86.9	81.6	81.4	87.1	87.5		87.5	88.1	86.9	83.0	81.4	87.1	87.4
	Education level (higher value = higher level, median)	5	6	6	5	6	6	6		5	6	6	5	6	6	6
	Education level (higher value = higher level, IQR)	5-6	5-7	5-7	5-6	5-7	5-6	5-6		5-6	5-7	5-7	5-6	5-7	5-6	5-6
	Physical health (higher value = higher level, median)	3	3	3	3	3	3	3		3	3	3	3	3	3	3
	Physical health (higher value = higher level, IQR)	2-4	3-4	3-4	3-4	2-4	2-4	3-4		2-4	3-4	3-4	3-4	2-4	2-4	3-4
	Regular smoker (%)	78.8	72.0	73.5	81.1	76.6	80.6	69.5		79.1	72.5	73.4	79.1	76.6	80.6	69.3
	Drinks per 3 months (mean)	10.8	13.2	13.2	13.5	10.8	14.0	12.0		11.1	13.3	13.2	13.1	10.8	14.0	11.9
	Drinks per 3 months (sd)	22.1	23.0	23.7	25.5	23.0	24.7	22.0		22.2	23.0	23.8	25.1	23.0	24.7	22.0
	Self-report respone to specific AD (%)	93.4	97.6	96.3	97.3					93.2	97.7	96.3	97.9
	Self-report response to any AD (%)	100.0	100.0	99.9	100.0	100.0	100.0	99.9		100.0	100.0	99.9	100.0	100.0	100.0	99.9
	Self-report discontinuation to specific AD (%)	19.4	9.5	9.6	11.8					18.2	8.9	9.0	12.5
	Self-report discontinuation to any AD (%)	100	100	100	100	100	100	100		100	100	100	100	100	100	100
	Length of worst MDD episode (wks, median)	12	12	12	12	12	12	12		12	12	12	12	12	12	12
	Length of worst MDD episode (wks, IQR)	8-38	5-25	6-26	6-40	6-37	6-36	6-30		8-36	5-25	6-26	6-40	6-37	6-36	6-30
	Worst MDD episode symptom: Low interest (%)	98.4	96.5	98.0	97.5	99.5	99.0	97.5		97.5	96.5	97.9	97.4	99.5	99.0	97.6
	Worst MDD episode symptom: Depressed mood (%)	99.2	99.0	99.6	98.8	99.1	99.6	99.5		99.2	99.1	99.6	98.7	99.1	99.6	99.3
	Worst MDD episode symptom: Appetite or Weight changes (%)	82.9	83.3	86.1	87.5	92.5	91.9	84.4		82.5	83.1	86.1	87.8	92.5	91.9	84.6
	Worst MDD episode symptom: Sleep Disturbances (%)	96.0	94.0	95.3	95.0	98.1	97.3	94.5		95.9	94.1	95.3	95.5	98.1	97.3	94.4
	Worst MDD episode symptom: Movement Changes (%)	78.5	74.5	75.9	77.4	87.7	84.6	77.0		78.0	74.3	75.8	77.4	87.7	84.6	77.3
	Worst MDD episode symptom: Fatigue (%)	98.4	96.3	96.2	95.6	99.5	96.2	96.0		98.3	96.4	96.2	95.5	99.5	96.2	96.0
	Worst MDD episode symptom: Guilty Feelings (%)	95.1	93.6	94.0	94.9	94.3	96.6	94.0		95.0	93.7	93.8	94.8	94.3	96.6	94.1
	Worst MDD episode symptom: No Focus (%)	95.1	96.3	95.7	94.3	98.1	96.9	95.9		95.0	96.3	95.8	94.2	98.1	96.9	95.8
	Worst MDD episode symptom: Thoughts of death (%)	77.0	76.0	80.6	84.3	91.0	89.4	82.0		76.5	76.2	80.5	84.5	91.0	89.4	81.7
	Atypical Depression Subtype (%)	21.5	23.0	26.2	18.1	39.2	30.6	21.5		22.0	23.1	26.0	17.9	39.2	30.6	21.7
	Bipolar Disorder (BIP, %)	0	0	0	0	100	100	0		0	0	0	0	100	100	0
	Premenstrual Dysphoric Disorder (PMDD, %)	2.4	2.5	1.8	0.0	4.2	5.0	1.7		2.5	2.5	1.9	0.0	4.2	5.0	1.7
	Schizophrenia (SCZ, %)	1.6	0.8	0.3	1.2	3.3	3.2	0.8		1.7	0.8	0.4	1.3	3.3	3.2	0.8
	Anorexia Nervosa (ANO, %)	4.0	3.4	3.7	1.9	4.7	4.3	3.4		3.3	3.4	3.7	2.6	4.7	4.3	3.4
	ADHD (%)	1.6	2.9	3.9	1.2	8.0	8.8	4.1		1.7	2.9	3.9	1.3	8.0	8.8	4.1
	Substance Use Disorder (SUD, %)	2.4	2.4	3.7	5.6	12.7	10.2	2.9		2.5	2.4	3.7	5.8	12.7	10.2	3.0
	Personality Disorder (PersD, %)	6.5	3.9	6.0	7.5	11.3	16.3	4.6		6.6	3.9	6.0	7.7	11.3	16.3	4.5
	Anxiety Disorder (ANX, %)	46.8	56.6	54.7	56.2	49.8	57.2	58.1		47.9	56.3	54.6	57.1	49.8	57.2	58.3
	Seasonal Affective Disorder (SAD, %)	2.4	2.7	2.7	3.1	5.6	7.1	2.6		2.5	2.6	2.8	3.2	5.6	7.1	2.6
	Obsessive-compulsive Disorder (OCD, %)	3.2	5.9	4.1	1.9	9.4	10.4	4.8		3.3	5.9	4.1	2.6	9.4	10.4	4.8
Prescription-derived	General Adherence Score (mean)	1.0	1.0	1.0	1.0	1.0	1.0	0.9		1.0	1.0	1.0	1.0	1.0	1.0	0.9
	General Adherence Score (sd)	0.1	0.0	0.0	0.0	0.1	0.1	0.1		0.0	0.0	0.0	0.0	0.1	0.1	0.1
	Augmentation with any antidepressant (%)	15.3	6.4	12.0	15.6	58.7	34.6	6.9		16.5	6.4	12.4	16.7	58.7	34.6	6.6
	Number of co-occuring condition-related medications (median)	2	1	1	1	2	2	0		2	1	1	1	2	2	0
	Number of co-occuring condition-related medications (IQR)	1-3	0-2	0-2	0-3	1-3	1-3	0-2		1-3	0-2	0-2	0-3	1-3	1-3	0-2
	ADHD related-medication (%)	0.8	2.4	2.7	0.6	7.5	4.8	2.4		0.8	2.4	2.8	0.6	7.5	4.8	2.4
	Analgesics related-medication (%)	53.2	25.2	29.6	36.2	35.2	39.3	20.9		50.4	25.5	29.8	36.5	35.2	39.3	20.7
	Anxiety related-medication (%)	18.5	11.5	13.1	22.5	27.7	24.2	11.6		19.8	11.5	13.2	22.4	27.7	24.2	11.6
	Asthma and COPD related-medication (%)	14.5	13.6	12.8	18.8	15.5	16.3	9.1		14.0	13.8	13.1	19.2	15.5	16.3	8.9
	Cancer related-medication (%)	3.2	1.9	1.7	1.9	1.9	1.9	1.3		2.5	1.9	1.8	1.9	1.9	1.9	1.3
	Cardiovascular related-medication (%)	41.9	22.3	29.9	40.0	35.2	27.0	19.1		41.3	22.7	30.1	40.4	35.2	27.0	18.8
	Dementia related-medication (%)	0.0	0.0	0.0	0.0	0.5	0.1	0.0		0.0	0.0	0.0	0.0	0.5	0.1	0.0
	Diabeted related-medication (%)	14.5	6.4	8.0	11.9	11.7	8.3	5.3		14.0	6.4	8.0	12.2	11.7	8.3	5.3
	Dyslipidemia related-medication (%)	30.6	15.3	18.3	25.6	16.4	19.1	11.1		30.6	15.5	18.5	25.6	16.4	19.1	10.9
	Hepatic related-medication (%)	0.8	0.6	1.6	1.2	2.8	2.8	0.9		0.8	0.6	1.6	0.6	2.8	2.8	0.9
	Immunosuppressants (%)	2.4	1.5	1.7	0.6	1.4	2.2	1.5		2.5	1.5	1.7	0.6	1.4	2.2	1.5
	Siezure related-medication (%)	10.5	3.9	5.0	11.2	25.8	23.9	3.5		10.7	3.9	5.2	11.5	25.8	23.9	3.5
	Sleep related-medication (%)	8.9	6.2	7.1	10.0	13.1	10.0	6.1		9.1	6.3	7.0	9.6	13.1	10.0	6.1
	Thyroid related-medication (%)	15.3	7.1	7.2	6.2	15.5	8.8	4.0		14.9	7.0	7.3	6.4	15.5	8.8	4.1
	Cumulative AD Dispense (median)	748.5	1031.0	1229.5	994.0	983.0	977.0	299.0		797.0	1044.0	1237.0	1017.5	974.0	977.0	315.0
	Cumulative AD Dispense (IQR)	479.8-1006.5	685-1331	812-1459.2	644.8-1345.2	418-1424	503-1384	150-890		509-1011	712-1339	836.2-1462.2	684.5-1353	418-1424	511-1380	159-787
	Number of unique antidepressants dispensed (median)	1	1	1	1	2	2	2		1	1	1	1	2	2	2
	Number of unique antidepressants dispensed (IQR)	1-2	1-2	1-2	1-2	1-3	1-2	1-3		1-2	1-2	1-2	1-2	1-3	1-2	1-3
	Number of unique antidepressant classes dispensed (median)	1	1	1	1	2	1	2		1	1	1	1	2	1	2
	Number of unique antidepressant classes dispensed (IQR)	1-2	1-2	1-2	1-2	1-2	1-2	1-2		1-2	1-1	1-2	1-2	1-2	1-2	1-2
	Medication-specific Cumulative Prescription Days (median)	748.5	1031.0	1229.5	994.0					797.0	1044.0	1237.0	1017.5
	Medication-specific Cumulative Prescription Days (IQR)	479.8-1006.5	685-1331	812-1459.2	644.8-1345.2					509-1011	712-1339	836.2-1462.2	684.5-1353
	Medication-specific Prescription Episodes Days (median)	734.5	840.0	1196	999.0					754.5	886.0	1219.0	1036.0
	Medication-specific Prescription Episodes Days (IQR)	464.9-1570.8	537-1620.5	632-1635	533.5-1624.5					506-1579	564-1623	656.1-1635	553-1626
	Number of medication-specific prescription episodes (median)	1	1	1	1					1	1	1	1
	Number of medication-specific prescription episodes (IQR)	1-2	1-2	1-2	1-2					1-2	1-2	1-2	1-2
	Medication-specific single prescription episode (%)	57.3	65.6	71.9	71.2					59.5	67.7	73.6	73.7
	Medication-specific augmentation (%)	13.7	5.3	10.8	13.1					14.0	5.3	11.1	14.1

[truncated: 16 more sheets: Table10, Table11, Table12, Table13, Table14, Table15, Table16, Table17, Table18, Table19, Table20, Table21, Table22, Table23, Table24, Table25]
